# Supplementary material for: Efficacies of DHA–PPQ and AS/SP in patients with uncomplicated Plasmodium falciparum malaria in an area of an unstable seasonal transmission in Sudan
Source: Malar J. 2017 Apr 20;16:163. doi: 10.1186/s12936-017-1817-9 (PMC5399425; doi:10.1186/s12936-017-1817-9)
Supplement: Supplementary file 1 — Additional file 1. DHA-PPQ treatment group. [file 12936_2017_1817_MOESM1_ESM.xlsx]

## Sheet: Reference guide
Reference guide for data collection from antimalarial therapeutic efficacy studies
	Study info
		Enter site details (facility name, site, district, province, country)
		Look up study site location on Google maps (https://maps.google.com)
		retrieve link, copy and paste in maplink
		Enter study start date and end date (mmm-yyyy)
	Drug info
		See Index for description of variables collected
	Patient info (1)
		See Index for description of variables collected
	Patient info (2)
		This sheet is the same as Patient info (1). All data should be entered a second time in Patient info (2).
	Check patient info
		This file compares Patient info (1) with Patient info (2). If there is any discrepancy between the two sheets, the word CHECK will appear.
		All cells which indicate CHECK should be checked before reviewing summary sheets.
	Summary of patient characteristics at baseline
		This sheet automatically summarizes patient characteristics at baseline.
		This table can also be used to check data validity.
	Summary of patient outcomes
		This sheet provides an automatic summary of the details of the patient classifications at the end of the study (with and without PCR correction).
	Kaplan-Meier survival curve
	This sheet provides an automatic summary of the patient classifications at the end of the study, based on Kaplan-Meier estimates (with and without PCR correction).

## Sheet: Index
	Index of variables collected
	name	definition	format
	Study info
	Health facility name	health facility name (health centre, clinic, district hospital)	text
	Site	town where sentinel site is located	text
	District	district where the sentinel site is located	text
	Province	province where the sentinel site is located	text
	Country	country of study	text
	Maplink	link to google maps (which shows the location of the study site)	hyperlink
	Start date	month and year when the study started	date (mmm-yyyy)
	End date	month and year when the study ended	date (mmm-yyyy)
	Drug info
	Drug name	name of drug or drug combination	text - choose from list
	Manufacturer	name of manufacturer	text
	Batch no	batch number	text
	Expiry date	expiry date	date (mmm-yyyy)
	Dosage per tablet	dosage amount per tablet	text
	Patient info
	ID	patient's ID number - unique for each patient	numeric
	Place of residence/study site	patient's place of residence or study site name	text
	Age (months)	patient's age in months	numeric
	Age (years)	patient's age in years	numeric - if age is provided in months, the age in years will be automatically calculated
	Age category	based on patient age in years ( under 5, 5-15, adult)	automatic
	Sex	patient's sex	text - choose from list M (male) or F (female)
	Weight (kg)	patient's weight in kilograms at baseline	numeric
	Height (cm)	patient's weight in centimetres at baseline	numeric
	Drug	medicine assigned to the patient	text - choose from list based on Drug info worksheet
	Total dose	total dose in mg or number of tablets	text
	Previous antimalarial intake	describe patient's recent antimalarial intake	text - choose Y (yes) or N (no)
	Date D0	date when first dose was administered	date (dd/mm/yyyy)
	History fever D0	history of fever on day 0	text - choose Y (yes) or N (no)
	Temp D0	axillary temperature (C) on day 0	numeric - value between 36 and 42
	Para D0	asexual parasitemia (ml) on day 0	numeric - in low to moderate transmission areas: >1000 mL and <100 000 mL; in high transmission areas: >2000 mL and <200000 mL
	Gametocytes D0	presence of gametocytes on day 0	text - choose from list Y (yes) or N (no)
	Danger signs/severe malaria D1	danger signs of malaria on day 1	text - choose from list Y (yes) or N (no)
		these outcomes are repeatedly collected on:
	Danger signs/severe malaria	D1, D2, D3, D7, D14, D21, D28, D35, D42, unscheduled day	text - choose Y (yes) or N (no)
	History of fever	D0, D7, D14, D21, D28, D35, D42, unscheduled day	text - choose Y (yes) or N (no)
	Temp	D0, D1, D2, D3, D7, D14, D21, D28, D35, D42, unscheduled day	numeric - value between 36 and 42
	Para	D0, D1, D2, D3, D7, D14, D21, D28, D35, D42, unscheduled day	numeric - in low to moderate transmission areas: >1000 mL and <100 000 mL; in high transmission areas: >2000 mL and <200000 mL
	Gametocytes	D0, D7, D14, D21, D28, D35, D42, unscheduled day	text - choose Y (yes) or N (no)
	Day of LFU	day of loss to follow-up	text - choose from list
	Day of withdrawal	day of withdrawal	text - choose from list
	Classification	patient's classification (ETF, LCF, LPF, ACPR)	automatic
	Day of classification	day classification was assigned	automatic
	PCR	results of the PCR test	text - choose from list
	Classification PCR corrected	final classification assigned based on PCR test	automatic
	Day of classification PCR corrected	day classification was assigned	automatic
	Observations	any additional information	text
	Summary of patient characteristics at baseline
	Year	start year (yyyy)/end year (yy)	automatic
	Months	start month-end month	automatic
	Number of patients	total number of patients	automatic
	Ratio male/female	number of males/number of females	automatic
	Age group (years)
	adults		automatic
	5 to 15 years		automatic
	under 5 years		automatic
	Age (years)
	mean (sd)	mean age (standard deviation)	automatic
	range	minimum age-maximum age	automatic
	Weight (kg), day 0
	mean weight (sd)	mean weight in kilograms at baseline (standard deviation)	automatic
	range (min-max)	minimum weight-maximum weight	automatic
	Temperature (°C), day 0
	mean temperature (sd)	mean temperature °C at baseline (standard deviation)	automatic
	range (min-max)	minimum temperature-maximum temperature	automatic
	Parasitemia (µl), day 0
	mean (geometric) parasitemia	geometric mean parasitemia (mL)	automatic
	range (min-max)	minimum parasitemia-maximum parasitemia	automatic
	Summary of patient outcomes at follow-up
	with and without PCR correction
	ETF	patients with early treatment failure (number, percentage, 95% confidence interval)	automatic
	LCF	patients with late clinical failure (number, percentage, 95% confidence interval)	automatic
	LPF	patients with late parasitological failure (number, percentage, 95% confidence interval)	automatic
	ACPR	patients with adequate clinical and parasitological response (number, percentage, 95% confidence interval)	automatic
	Total patients per protocol	number of patients available for inclusion in the per protocol analysis	automatic
	WTH	number of patients withdrawn	automatic
	LFU	number of patients lost to follow-up	automatic
	Total patients LFU/WTH	number of patients withdrawn or lost to follow-up	automatic
	Total patients at baseline	number of patients at baseline	automatic
	Day 3 parasite clearance
	Day 3 positive	patients positive for parasitemia on day 3 (number, percentage, 95% confidence interval)	automatic
	Total analysis	number of patients available for analysis on day 3	automatic
	Kaplan-Meier survival curve
	two graphs provide estimates of the cumulative incidence of success, with and without PCR correction
	without PCR correction
	ACPR day 42	number of patients with adequate clinical and parasitological response	automatic
	Censored (lost to follow-up, withdrawals)	number of patients censored, including lost to follow-up and withdrawals	automatic
	Treatment failures	number of patients with treatment failure	automatic
	Cumulative incidence of success on day 42 (95% CI)	kaplan meier estimate of the proportion of patients with adequate clinical and parasitological response	automatic
	Cumulative incidence of failure on day 42 (95% CI)	kaplan meier estimate of the proportion of patients with treatment failure	automatic
	with PCR correction
	ACPR day 42	number of patients with adequate clinical and parasitological response	automatic
	Censored (lost to follow-up, withdrawals)	number of patients censored, including lost to follow-up, withdrawals and reinfections	automatic
	Treatment failures	number of patients with treatment failure	automatic
	Cumulative incidence of success on day 42 (95% CI)	kaplan-meier estimate of the proportion of patients with adequate clinical and parasitological response	automatic
	Cumulative incidence of failure on day 42 (95% CI)	kaplan-meier estimate of the proportion of patients with treatment failure	automatic

## Sheet: Study info
	Study info
	Health facility			Start date
	Site			End date
	District
	Province
	Country
	Maplink

## Sheet: Drug info
	Drug info
		Drug name	Manufacturer	Batch no	Expiry date	Dosage per tablet
	Drug 1
	Drug 2
	Drug 3

## Sheet: Patient info (1)
	Patient info (1)
											Day 0					Day 1			Day 2			Day 3			Day 7					Day 14					Day 21					Day 28					Day 35
ID	Residence/StudySite	Age (months)	Age (years)	Age category	Sex	Weight (kg)	Height (cm)	Drug	Total dose (tablets or mg)	Previous antimalarial intake	Date D0	History fever D0	Temp D0	Para D0	Gametocytes D0	Danger sign/ severe malaria D1	Temp D1	Para D1	Danger sign/ severe malaria D2	Temp D2	Para D2	Danger sign/ severe malaria D3	Temp D3	Para D3	Danger sign/ severe malaria D7	History fever D7	Temp D7	Para D7	Gametocytes D7	Danger sign/ severe malaria D14	History fever D14	Temp D14	Para D14	Gametocytes D14	Danger sign/ severe malaria D21	History fever D21	Temp D21	Para D21	Gametocytes D21	Danger sign/ severe malaria D28	History fever D28	Temp D28	Para D28	Gametocytes D28	Danger sign/ severe malaria D35	History fever D35	Temp D35	Para D35	Gametocytes D35
1	elzohoor		12	5-15	f	38	137	DP	18	n	30/11/2015	y	37	11160	n	N	36.5	0	N	36	0	N	36	0	N	N	36	0	N	N	N	36	0	N	N	N	36	0	N	n	n	36	0	N	N	N	36	0	N
2	elzohoor		13	5-15	f	40	130	DP	18	n	2015-12-01	y	37.5	23038	n	N	36.5	0	N	36	0	N	36	0	N		36	0	N	N	N	36	0	N	N	N	36	0	N	n	n	36	0	N	N	N	36	0	N
3	elzohoor		16	Adult	m	33.6	143	DP	12	n	2015-12-06	y	37.5	18400	n	N	36	0	N	36	0	N	36	0	N	N	36	0	N	N	N	36	0	N	N	N	36	0	N	n	n	35	0	N	N	N	36	0	N
4	elzohoor		8	5-15	m	25.3	131	DP	12	n	2015-12-06	y	37.5	32781	n	N	36	0	N	36	0	N	36	0	N	N	36	0	N	N	N	36	0	N	N	N	36	0	N	n	n	36	0	N	N	N	36	0	N
5	elzohoor		15	Adult	m	56.5	150	DP	18	n	2015-12-07	y	37	50632	n	N	36	0	N	36	0	N	36	0	N	N	36	0	N	N	N	36	0	N	N	N	36	0	N	n	n	36	0	N	N	N	36	0	N
6	elzohoor		10	5-15	f	26.6	131	DP	12	n	2015-12-09	y	37.5	3704	n	N	36	0	N	36	0	N	36	0	N	N	36	0	N	N	N	36	0	N	N	N	36	0	N	n	n	36	0	N	N	N	35	0	N
7	elzohoor		8	5-15	m	20.1	118	DP	9	n	2015-12-09	y	37	18880	n	N	36	0	N	36	0	N	36	0	N	N	36	0	N	N	N	35	0	N	N	N	35	0	N	n	n	35	0	N	N	N	35	0	N
8	elzohoor		50	Adult	f	73	191	DP	24	n	2015-12-09	y	36	29197	n	N	36	0	N	36	0	N	35	0	N	N	36	0	N	N	N	35	0	N	N	N	35	0	N	n	n	35	0	N	N	N	35	0	N
9	elzohoor		12	5-15	f	35	143	DP	12	n	2015-12-10	y	37	7200	n	N	36.5	0	N	36	0	N	36	0	N	N	36	0	N	N	N	36	0	N	N	N	36	0	N	n	n	36	0	N	N	N	36	0	N
10	elzohoor		4	under 5	m	15	90	DP	6	n	2015-12-10	y	37	100000	n	N	36.3	0	N	36	0	N	36	0	N	N	36	0	N	N	N	36	0	N	N	N	36	0	N	n	n	36	0	N	N	N	36	0	N
11	elzohoor		17	Adult	m	47	188	DP	18	n	2015-12-10	y	36	35087	n	N	36	0	N	36	0	N	36	0	N	N	36	0	N	N	N	36	0	N	N	N	36	0	N	n	n	36	0	N	N	N	36	0	N
12	elzohoor		14	5-15	m	35	138	DP	12	n	2015-12-13	y	37	28571	n	N	36	0	N	35	0	N	36	0	N	N	36	0	N	N	N	35	0	N	N	N	36	0	N	n	n	36	0	N	N	y	37.5	2000	N
13	elzohoor		15	Adult	f	39.9	156	DP	18	n	2015-12-14	y	36	10160	n	N	36	0	N	36	0	N	36	0	N	N	36	0	N	N	N	36	0	N	N	N	36	0	N	n	n	36	0	N	N	N	36	0	N
14	elzohoor		13	5-15	m	39	140	DP	18	n	2015-12-21	y	36	25806	n	N	36	0	N	36	0	N	36	0	N	N	36	0	N	N	N	36	0	N	N	N	36	0	N	n	n	36	0	N	N	N	36	0	N
15	elzohoor		8	5-15	m	18.7	112	DP	9	n	2015-12-22	y	37	1200	y	N	36	0	N	36	0	N	36	0	N	N	36	0	N	N	N	36	0	N	N	N	36	0	N	n	n	35	0	N	N	N	36	0	N
16	elzohoor		11	5-15	m	32	133	DP	12	n	2015-12-27	y	37.5	16240	n	N	36	0	N	36	0	N	36	0	N	N	36	0	N	N	N	36	0	N	N	N	36	0	N	n	n	36	0	n	N	N	36	0	N
17	elzohoor		8	5-15	f	21	123	DP	9	n	2015-12-27	y	37	32520	n	N	36	0	N	36	0	N	36	0	N	N	36	0	N	N	N	36	0	N	N	N	36	0	N	n	n	36	0	N	N	N	36	0	N
18	elzohoor		44	Adult	m	102		DP	30	n	2015-12-29	y	37	2880	n	N	36	0	N	36	0	N	36	0	N	N	36	0	N	N	N	36	0	N	N	N	36	0	N	n	n	36	0	N	N	N	36	0	N
19	elzohoor		18	Adult	m	54	180	DP	18	n	2015-12-29	y	37	22099	n	N	36	0	N	36	0	N	36	0	N	N	36	0	N
20	elzohoor		32	Adult	f	73	160	DP	24	n	2015-12-29	y	37	26120	n	N	36	0	N	36	0	N	36	0	N	N	35	0	N	N	N	36	0	N	N	N	36	0	N	n	n	36	0	N	N	N	36	0	N
21	elzohoor		36	Adult	f	45.5	170	DP	18	n	2015-12-29	y	36	22099	n	N	36	0	N	36	0	N	36	0	N	N	36	0	N	N	N	36	0	N	N	N	36	0	N	n	n	36	0	N	N	N	36	0	N
22	elzohoor		7	5-15	m	15.3	104	DP	6	n	2015-12-30	y	37	61538	n	N	36	0	N	36	0	N	36	0	N	N	36	0	N	N	N	36	0	N	N	N	36	0	N	n	n	36	0	N	N	N	36	0	N
23	elzohoor		10	5-15	f	23	123	DP	9	n	2015-12-30	y	37	100000	n	N	36	0	N	36	0	N	36	0	N	N	35	0	N	N	N	36	0	N	N	N	36	0	N	n	n	35	0	N	N	N	35	0	N
24	elzohoor		10	5-15	m	26	136	DP	12	n	2015-12-30	y	37	24096	n	N	36	0	N	36	0	N	36	0	N	N	36	0	N	N	N	36	0	N	N	N	36	0	N	n	n	36	0	N	N	N	36	0	N
25	elzohoor		10	5-15	m	22	125	DP	9	n	2015-12-31	y	37	33057	n	N	36	0	N	36	0	N	36	0	N	N	36	0	N	N	N	36	0	N	N	N	36	0	N	n	n	36	0	N	N	N	36	0	N
26	elzohoor		7	5-15	m	20	123	DP	9	n	2015-12-31	y	37.5	11800	n	N	36	0	N	36	0	N	36	0	N	N	36	0	N	N	N	36	0	N	N	N	36	0	N	n	n	36	0	N	N	N	36	0	N
27	elzohoor		10	5-15	m	27	137	DP	12	n	2015-12-31	y	37.5	41666	n	N	36	0	N	36	0	N	36	0	N	N	36	0	N	N	N	36	0	N	N	N	36	0	N	n	n	36	0	N	N	N	36	0	N
28	elzohoor		14	5-15	f	49	117	DP	18	N	2016-01-07	y	36	11047	y	N	36	0	N	35	0	N	36	0	N	N	36	0	N	N	N	36	0	N	N	N	36	0	N	n	n	36	0	N	N	N	36	0	N
29	elzohoor		9	5-15	m	19	125	DP	9	n	2016-01-14	y	37	100000	n	N	36	0	N	36	0	N	36	0	N	N	36	0	N	N	N	36	0	N	N	N	36	0	N	n	n	35	0	N	N	N	36	0	N
30	elzohoor		6	5-15	m	23	103	DP	12	n	2016-01-03	y	37	13560	n	N	36	0	N	36	0	N	35	0	N	N	36	0	N	N	N	36	0	N	N	N	36	0	N	n	n	35	0	N	N	N	36	0	N
31	elzohoor		12	5-15	m	28	139	DP	12	n	2016-01-07	y	37	43478	n	N	37	0	N	36	0	N	36	0	N	N	36	0	N	N	N	36	0	N	N	N	36	0	N	n	n	36	0	N	N	N	35	0	N
32	elzohoor		3	under 5	m	15.5	110	DP	6	n	2016-01-11	y	37.5	100000	n	N	36	0	N	36	0	N	36	0	N	N	36	0	N	N	N	35	0	N	N	N	35	0	N	n	n	35	0	N	N	N	35	0	N
34	elzohoor		7	5-15	m	20	107	DP	9	n	2016-01-11	y	36	25000	n	N	36	0	N	36	0	N	36	0	N	N	36	0	N	N	N	36	0	N
35	elzohoor		6	5-15	m	16	130	DP	6	n	2016-01-11	y	37	14360	n	N	36	0	N	36	0	N	36	0	N	N	36	0	N	N	N	36	0	N
36	elzohoor		12	5-15	f	36	150	DP	18	n	2016-01-11	y	36.5	3560	y	N	36.5	0	N	36	0	N	36	0	N	N	36	0	N	N	N	36	0	N	N	N	36	0	N	n	n	36	0	N	N	N	36	0	N
37	elzohoor		1.5	under 5	m	9	74	DP	3	n	2016-01-11	y	36.5	7000	n	N	36	0	N	36	0	N	36	0	N	N	36	0	N	N	N	36	0	N	N	N	36	0	N	n	n	36	0	N	N	N	36	0	N
38	elzohoor		2	under 5	f	11	84	DP	6	n	2016-01-11	y	38	25157	n	N	36	0	N	36	0	N	36	0	N	N	36	0	N	N	N	36	0	N	N	N	36	0	N	n	n	36	0	N
39	elzohoor		2	under 5	f	10	74	DP	3	n
40	elzohoor		15	Adult	f	39	137	DP	18	n	2016-01-18	y	35	80000	y	N	36	0	N	36	0	N	35	0	N	N	36	0	N	N	N	35	0	N	N	N	36	0	N	n	n	36	0	N	N	N	36	0	N
41	elzohoor		4	under 5	m	18	101	DP	9	n	2016-01-12	y	37.5	15600	y	N	36	0	N	36	0	N	36	0	N	N	36	0	N	N	N	36	0	N
42	elzohoor		3	under 5	m	12	73	DP	6	n	2016-01-12	y	38	16920	n	N	36	0	N	36	0	N	36	0	N	N	36	0	N	N	N	36	0	N	N	N	36	0	N	n	n	35	0	N	N	N	35	0	N
43	elzohoor		11	5-15	f	26	126	DP	12	n	2016-01-12	y	35	4545	n	N	35	0	N	36	0	N	36	0	N	N	35	0	N	N	N	35	0	N	N	N	36	0	N	n	n	35	0	N	N	N	35	0	N
44	elzohoor		15	Adult	f	30	134	DP	12	n	2016-01-12	y	36	44169	n	N	36	0	N	36	0	N	35	0	N	N	35	0	N	N	N	36	0	N	N	N	36	0	N	n	n	35	0	N	N	N	35	0	N
45	elzohoor		3	under 5	f	14	85	DP	6	n	2016-01-12	y	37	25477	n	N	36	0	N	36	0	N	35	0	N	N	36	0	N
46	elzohoor		4	under 5	m	16	100	DP	6	n	2016-01-12	y	36	32259	n	N	36	0	N	35	0	N	36	0	N	N	35	0	N
47	elzohoor		13	5-15	m	28	127	DP	12	n	2016-01-13	y	36	14360	n	N	36	0	N	36	0	N	36	0	N	N	35	0	N	N	N	36	0	N	N	N	35	0	N	n	n	35	0	N	N	N	35	0	N
48	elzohoor		7	5-15	f	20	107	DP	9	n	2016-01-13	y	37	7800	y	N	36	0	N	36	0	N	36	0	N	N	35	0	N	N	N	35	0	N	N	N	35	0	N	n	n	36	0	N	N	N	35	0	N
49	elzohoor		12	5-15	f	28.4	136	DP	12	n	2016-01-13	y	37	17120	y	N	36	0	N	36	0	N	36	0	N	N	35	0	N	N	N	35	0	N	N	N	35	0	N	n	n	35	0	N	N	N	36	0	N
50	elzohoor		3	under 5	m	12	71	DP	6	n	2016-01-13	y	37	1000	n	N	36	0	N	36	0	N	36	0	N	N	35	0	N	N	N	35	0	N	N	N	35	0	N	n	n	36	0	N	N	N	35	0	N
51	elzohoor		1	under 5	m	8	67	DP	3	n	2016-01-13	y	37	38461	n	N	36	0	N	35	0	N	36	0	N	N	35	0	N	N	N	36	0	N	N	N	36	0	N	n	n	35	0	N	N	N	35	0	N
52	elzohoor		3	under 5	m	12	87	DP	6	n	2016-01-13	y	36	24242	n	N	36	0	N	36	0	N	36	0
53	elzohoor		4	under 5	f	14	98	DP	6	n	2016-01-14	y	36	54054	n	N	36	0	N	36	0	N	36	0	N	N	36	0	N
54	elzohoor		13	5-15	f	32	140	DP	12	n	2016-01-14	y	37	17800	n	N	36	0	N	36	0	N	36	0	N	N	36	0	N	N	N	36	0	N	N	N	36	0	N	n	n	36	0	N	N	N	36	0	N
55	elzohoor		17	Adult	m	53.4	170	DP	18	n	2016-01-14	y	37	53333	n	N	36	0	N	36	0	N	36	0	N	N	36	0	N	N	N	36	0	N	N	N	35	0	N	n	n	35	0	N	N	N	35	0	N
56	elzohoor		10	5-15	f	24	113	DP	12	n	2016-01-14	y	37	85106	n	N	36	0	N	36	0	N	35	0	N	N	35	0	N	N	N	35	0	N	N	N	36	0	N	n	n	35	0	N	N	N	35	0	N
57	elzohoor		12	5-15	m	29	123	DP	12	n	2016-01-14	y	37	30303	n	N	36	0	N	35	0	N	36	0	N	N	36	0	N	N	N	36	0	N	N	N	36	0	N	n	n	36	0	N	N	N	35	0	N
58	elzohoor		14	5-15	m	51.2	153	DP	18	n	2016-01-14	y	37.5	44943	n	N	36	0	N	36	0	N	36	0	N	N	36	0	N	N	N	35	0	N	N	N	36	0	N	n	n	36	0	N	N	N	36	0	N
59	elzohoor		11	5-15	f	26	131	DP	12	n	2016-01-14	y	37.5	20304	n	N	36	0	N	36	0
60	elzohoor		2	under 5	f	11	75	DP	6	n	2016-01-14	y	37.5	18880	n	N	36	0	N	36	0	N	36	0	N	N	36	0	N
61	elzohoor		23	Adult	m	45	170	DP	18	n	2016-01-14	y	37	21390	n	N	36	0	N	35	0	N	36	0	N	N	36	0	N	N	N	36	0	N	N	N	36	0	N	n	n	36	0	N	N	N	36	0	N
62	elzohoor		7	5-15	f	20	130	DP	9	n	2016-01-14	y	37	17460	n	N	36	0	N	35	0	N	36	0	N	N	36	0	N	N	N	36	0	N	N	N	35	0	N	n	n	36	0	N	N	N	35	0	N
63	elzohoor		7	5-15	m	25	125	DP	9	n	2016-01-17	y	37	29179	n	N	36	0	N	36	0	N	35	0	N	N	36	0	N	N	N	35	0	N	N	N	35	0	N	n	n	36	0	N	N	N	35	0	N
64	elzohoor		13	5-15	m	40	155	DP	18	n	2016-01-17	y	37	100000	n	N	36	0	N	36	0	N	36	0	N	N	36	0	N	N	N	36	0	N	N	N	35	0	N	n	n	35	0	N	N	N	35	0	N
65	elzohoor		3	under 5	f	16	100	DP	6	n	2016-01-17	y	37	27586	n	N	36	0	N	36	0	N	36	0	N	N	36	0	N	N	N	36	0	N	N	N	36	0	N	n	n	35	0	N	N	N	35	0	N
66	elzohoor		12	5-15	f	37	150	DP	18	n	2016-01-18	y	37	27397	n	N	36	0	N	36	0	N	36	0	N	N	36	0	N	N	N	36	0	N	N	N	35	0	N	n	n	35	0	N	N	N	35	0	N
67	elzohoor		2	under 5	f	11	50	DP	6	n	2016-01-18	y	37	51282	n	N	36	0	N	36	0	N	36	0	N	N	36	0	N	N	N	35	0	N	N	N	36	0	N	n	n	35	0	N	N	N	36	0	N
68	elzohoor		2	under 5	m	11	75	DP	6	n	2016-01-18	y	37	51282	n	N	36	0	N	36	0	N	36	0
69	elzohoor		13	5-15	f	39	143	DP	18	n	2016-01-19	y	37	33878	n	N	36	0	N	36	0	N	36	0
70	elzohoor		2	under 5	m	10	75	DP	3	n	2016-01-19	y	37	32000	n	N	36	0	N	36	0	N	36	0	N	N	35	0	N	N	N	36	0	N	N	N	35	0	N	n	n	35	0	N	N	N	35	0	N
71	elzohoor		3	under 5	m	14	101	DP	6	n	2016-01-21	y	37	47075	n	N	36	0	N	36	0	N	36	0
72	elzohoor		4	under 5	m	18	120	DP	9	n	2016-01-21	y	37	21276	n	N	36	0	N	36	0	N	35	0	N	N	35	0	N	N	N	35	0	N	N	N	35	0	N	n	n	35	0	N	N	N	36	0	N
73	elzohoor		14	5-15	f	40	160	DP	18	n	2016-01-25	y	37	24000	n	N	36	0	N	36	0	N	36	0	N	N	36	0	N	N	N	36	0	N	N	N	36	0	N	n	n	36	0	N	N	N	36	0	N
74	elzohoor		3	under 5	f	12.8	105	DP	6	n	2016-01-26	y	37	36000	n	N	36	0	N	35	0	N	36	0	N	N	35	0	N
75	elzohoor		4	under 5	m	17	110	DP	6	n	2016-01-26	y	37	31007	n	N	36	0	N	36	0	N	35	0	N	N	35	0	N	N	N	35	0	N	N	N	35	0	N	n	n	36	0	N	N	N	36	0	N
76	elzohoor		30	Adult	f	44.9	170	DP	18	n	2016-01-31	y	37	26845	n	N	36	0	N	36	0	N	36	0	N	N	35	0	N	N	N	35	0	N	N	N	35	0	N	n	n	35	0	N	N	N	36	0	N
[truncated: 74 more columns]

## Sheet: Patient info (2)
	Patient info (1)
											Day 0					Day 1			Day 2			Day 3			Day 7					Day 14					Day 21					Day 28					Day 35
ID	Residence/StudySite	Age (months)	Age (years)	Age category	Sex	Weight (kg)	Height (cm)	Drug	Total dose (tablets or mg)	Previous antimalarial intake	Date D0	History fever D0	Temp D0	Para D0	Gametocytes D0	Danger sign/ severe malaria D1	Temp D1	Para D1	Danger sign/ severe malaria D2	Temp D2	Para D2	Danger sign/ severe malaria D3	Temp D3	Para D3	Danger sign/ severe malaria D7	History fever D7	Temp D7	Para D7	Gametocytes D7	Danger sign/ severe malaria D14	History fever D14	Temp D14	Para D14	Gametocytes D14	Danger sign/ severe malaria D21	History fever D21	Temp D21	Para D21	Gametocytes D21	Danger sign/ severe malaria D28	History fever D28	Temp D28	Para D28	Gametocytes D28	Danger sign/ severe malaria D35	History fever D35	Temp D35	Para D35	Gametocytes D35
[truncated: 74 more columns]

## Sheet: Check patient info
	Check patient info
ID	Residence/StudySite	Age (months)	Age (years)	Age category	Sex	Weight (kg)	Height (cm)	Drug	Total dose (tablets or mg)	Previous antimalarial intake	Date D0	History fever D0	Temp D0	Para D0	Gameto D0	Danger sign/ severe malaria D1	Temp D1	Para D1	Danger sign/ severe malaria D2	Temp D2	Para D2	Danger sign/ severe malaria D3	Temp D3	Para D3	Danger sign/ severe malaria D7	History fever D7	Temp D7	Para D7	Gametocytes D7	Danger sign/ severe malaria D14	History fever D14	Temp D14	Para D14	Gametocytes D14	Danger sign/ severe malaria D21	History fever D21	Temp D21	Para D21	Gametocytes D21	Danger sign/ severe Malaria D28	History fever D28	Temp D28	Para D28	Gametocytes D28	Danger sign/ severe malaria D35	History fever D35	Temp D35	Para D35	Gametocytes D35
CHECK	CHECK		CHECK	CHECK	CHECK	CHECK	CHECK	CHECK	CHECK	CHECK	CHECK	CHECK	CHECK	CHECK	CHECK	CHECK	CHECK		CHECK	CHECK		CHECK	CHECK		CHECK	CHECK	CHECK		CHECK	CHECK	CHECK	CHECK		CHECK	CHECK	CHECK	CHECK		CHECK	CHECK	CHECK	CHECK		CHECK	CHECK	CHECK	CHECK		CHECK
CHECK	CHECK		CHECK	CHECK	CHECK	CHECK	CHECK	CHECK	CHECK	CHECK	CHECK	CHECK	CHECK	CHECK	CHECK	CHECK	CHECK		CHECK	CHECK		CHECK	CHECK		CHECK		CHECK		CHECK	CHECK	CHECK	CHECK		CHECK	CHECK	CHECK	CHECK		CHECK	CHECK	CHECK	CHECK		CHECK	CHECK	CHECK	CHECK		CHECK
CHECK	CHECK		CHECK	CHECK	CHECK	CHECK	CHECK	CHECK	CHECK	CHECK	CHECK	CHECK	CHECK	CHECK	CHECK	CHECK	CHECK		CHECK	CHECK		CHECK	CHECK		CHECK	CHECK	CHECK		CHECK	CHECK	CHECK	CHECK		CHECK	CHECK	CHECK	CHECK		CHECK	CHECK	CHECK	CHECK		CHECK	CHECK	CHECK	CHECK		CHECK
CHECK	CHECK		CHECK	CHECK	CHECK	CHECK	CHECK	CHECK	CHECK	CHECK	CHECK	CHECK	CHECK	CHECK	CHECK	CHECK	CHECK		CHECK	CHECK		CHECK	CHECK		CHECK	CHECK	CHECK		CHECK	CHECK	CHECK	CHECK		CHECK	CHECK	CHECK	CHECK		CHECK	CHECK	CHECK	CHECK		CHECK	CHECK	CHECK	CHECK		CHECK
CHECK	CHECK		CHECK	CHECK	CHECK	CHECK	CHECK	CHECK	CHECK	CHECK	CHECK	CHECK	CHECK	CHECK	CHECK	CHECK	CHECK		CHECK	CHECK		CHECK	CHECK		CHECK	CHECK	CHECK		CHECK	CHECK	CHECK	CHECK		CHECK	CHECK	CHECK	CHECK		CHECK	CHECK	CHECK	CHECK		CHECK	CHECK	CHECK	CHECK		CHECK
CHECK	CHECK		CHECK	CHECK	CHECK	CHECK	CHECK	CHECK	CHECK	CHECK	CHECK	CHECK	CHECK	CHECK	CHECK	CHECK	CHECK		CHECK	CHECK		CHECK	CHECK		CHECK	CHECK	CHECK		CHECK	CHECK	CHECK	CHECK		CHECK	CHECK	CHECK	CHECK		CHECK	CHECK	CHECK	CHECK		CHECK	CHECK	CHECK	CHECK		CHECK
CHECK	CHECK		CHECK	CHECK	CHECK	CHECK	CHECK	CHECK	CHECK	CHECK	CHECK	CHECK	CHECK	CHECK	CHECK	CHECK	CHECK		CHECK	CHECK		CHECK	CHECK		CHECK	CHECK	CHECK		CHECK	CHECK	CHECK	CHECK		CHECK	CHECK	CHECK	CHECK		CHECK	CHECK	CHECK	CHECK		CHECK	CHECK	CHECK	CHECK		CHECK
CHECK	CHECK		CHECK	CHECK	CHECK	CHECK	CHECK	CHECK	CHECK	CHECK	CHECK	CHECK	CHECK	CHECK	CHECK	CHECK	CHECK		CHECK	CHECK		CHECK	CHECK		CHECK	CHECK	CHECK		CHECK	CHECK	CHECK	CHECK		CHECK	CHECK	CHECK	CHECK		CHECK	CHECK	CHECK	CHECK		CHECK	CHECK	CHECK	CHECK		CHECK
CHECK	CHECK		CHECK	CHECK	CHECK	CHECK	CHECK	CHECK	CHECK	CHECK	CHECK	CHECK	CHECK	CHECK	CHECK	CHECK	CHECK		CHECK	CHECK		CHECK	CHECK		CHECK	CHECK	CHECK		CHECK	CHECK	CHECK	CHECK		CHECK	CHECK	CHECK	CHECK		CHECK	CHECK	CHECK	CHECK		CHECK	CHECK	CHECK	CHECK		CHECK
CHECK	CHECK		CHECK	CHECK	CHECK	CHECK	CHECK	CHECK	CHECK	CHECK	CHECK	CHECK	CHECK	CHECK	CHECK	CHECK	CHECK		CHECK	CHECK		CHECK	CHECK		CHECK	CHECK	CHECK		CHECK	CHECK	CHECK	CHECK		CHECK	CHECK	CHECK	CHECK		CHECK	CHECK	CHECK	CHECK		CHECK	CHECK	CHECK	CHECK		CHECK
CHECK	CHECK		CHECK	CHECK	CHECK	CHECK	CHECK	CHECK	CHECK	CHECK	CHECK	CHECK	CHECK	CHECK	CHECK	CHECK	CHECK		CHECK	CHECK		CHECK	CHECK		CHECK	CHECK	CHECK		CHECK	CHECK	CHECK	CHECK		CHECK	CHECK	CHECK	CHECK		CHECK	CHECK	CHECK	CHECK		CHECK	CHECK	CHECK	CHECK		CHECK
CHECK	CHECK		CHECK	CHECK	CHECK	CHECK	CHECK	CHECK	CHECK	CHECK	CHECK	CHECK	CHECK	CHECK	CHECK	CHECK	CHECK		CHECK	CHECK		CHECK	CHECK		CHECK	CHECK	CHECK		CHECK	CHECK	CHECK	CHECK		CHECK	CHECK	CHECK	CHECK		CHECK	CHECK	CHECK	CHECK		CHECK	CHECK	CHECK	CHECK	CHECK	CHECK
CHECK	CHECK		CHECK	CHECK	CHECK	CHECK	CHECK	CHECK	CHECK	CHECK	CHECK	CHECK	CHECK	CHECK	CHECK	CHECK	CHECK		CHECK	CHECK		CHECK	CHECK		CHECK	CHECK	CHECK		CHECK	CHECK	CHECK	CHECK		CHECK	CHECK	CHECK	CHECK		CHECK	CHECK	CHECK	CHECK		CHECK	CHECK	CHECK	CHECK		CHECK
CHECK	CHECK		CHECK	CHECK	CHECK	CHECK	CHECK	CHECK	CHECK	CHECK	CHECK	CHECK	CHECK	CHECK	CHECK	CHECK	CHECK		CHECK	CHECK		CHECK	CHECK		CHECK	CHECK	CHECK		CHECK	CHECK	CHECK	CHECK		CHECK	CHECK	CHECK	CHECK		CHECK	CHECK	CHECK	CHECK		CHECK	CHECK	CHECK	CHECK		CHECK
CHECK	CHECK		CHECK	CHECK	CHECK	CHECK	CHECK	CHECK	CHECK	CHECK	CHECK	CHECK	CHECK	CHECK	CHECK	CHECK	CHECK		CHECK	CHECK		CHECK	CHECK		CHECK	CHECK	CHECK		CHECK	CHECK	CHECK	CHECK		CHECK	CHECK	CHECK	CHECK		CHECK	CHECK	CHECK	CHECK		CHECK	CHECK	CHECK	CHECK		CHECK
CHECK	CHECK		CHECK	CHECK	CHECK	CHECK	CHECK	CHECK	CHECK	CHECK	CHECK	CHECK	CHECK	CHECK	CHECK	CHECK	CHECK		CHECK	CHECK		CHECK	CHECK		CHECK	CHECK	CHECK		CHECK	CHECK	CHECK	CHECK		CHECK	CHECK	CHECK	CHECK		CHECK	CHECK	CHECK	CHECK		CHECK	CHECK	CHECK	CHECK		CHECK
CHECK	CHECK		CHECK	CHECK	CHECK	CHECK	CHECK	CHECK	CHECK	CHECK	CHECK	CHECK	CHECK	CHECK	CHECK	CHECK	CHECK		CHECK	CHECK		CHECK	CHECK		CHECK	CHECK	CHECK		CHECK	CHECK	CHECK	CHECK		CHECK	CHECK	CHECK	CHECK		CHECK	CHECK	CHECK	CHECK		CHECK	CHECK	CHECK	CHECK		CHECK
CHECK	CHECK		CHECK	CHECK	CHECK	CHECK		CHECK	CHECK	CHECK	CHECK	CHECK	CHECK	CHECK	CHECK	CHECK	CHECK		CHECK	CHECK		CHECK	CHECK		CHECK	CHECK	CHECK		CHECK	CHECK	CHECK	CHECK		CHECK	CHECK	CHECK	CHECK		CHECK	CHECK	CHECK	CHECK		CHECK	CHECK	CHECK	CHECK		CHECK
CHECK	CHECK		CHECK	CHECK	CHECK	CHECK	CHECK	CHECK	CHECK	CHECK	CHECK	CHECK	CHECK	CHECK	CHECK	CHECK	CHECK		CHECK	CHECK		CHECK	CHECK		CHECK	CHECK	CHECK		CHECK
CHECK	CHECK		CHECK	CHECK	CHECK	CHECK	CHECK	CHECK	CHECK	CHECK	CHECK	CHECK	CHECK	CHECK	CHECK	CHECK	CHECK		CHECK	CHECK		CHECK	CHECK		CHECK	CHECK	CHECK		CHECK	CHECK	CHECK	CHECK		CHECK	CHECK	CHECK	CHECK		CHECK	CHECK	CHECK	CHECK		CHECK	CHECK	CHECK	CHECK		CHECK
CHECK	CHECK		CHECK	CHECK	CHECK	CHECK	CHECK	CHECK	CHECK	CHECK	CHECK	CHECK	CHECK	CHECK	CHECK	CHECK	CHECK		CHECK	CHECK		CHECK	CHECK		CHECK	CHECK	CHECK		CHECK	CHECK	CHECK	CHECK		CHECK	CHECK	CHECK	CHECK		CHECK	CHECK	CHECK	CHECK		CHECK	CHECK	CHECK	CHECK		CHECK
CHECK	CHECK		CHECK	CHECK	CHECK	CHECK	CHECK	CHECK	CHECK	CHECK	CHECK	CHECK	CHECK	CHECK	CHECK	CHECK	CHECK		CHECK	CHECK		CHECK	CHECK		CHECK	CHECK	CHECK		CHECK	CHECK	CHECK	CHECK		CHECK	CHECK	CHECK	CHECK		CHECK	CHECK	CHECK	CHECK		CHECK	CHECK	CHECK	CHECK		CHECK
CHECK	CHECK		CHECK	CHECK	CHECK	CHECK	CHECK	CHECK	CHECK	CHECK	CHECK	CHECK	CHECK	CHECK	CHECK	CHECK	CHECK		CHECK	CHECK		CHECK	CHECK		CHECK	CHECK	CHECK		CHECK	CHECK	CHECK	CHECK		CHECK	CHECK	CHECK	CHECK		CHECK	CHECK	CHECK	CHECK		CHECK	CHECK	CHECK	CHECK		CHECK
CHECK	CHECK		CHECK	CHECK	CHECK	CHECK	CHECK	CHECK	CHECK	CHECK	CHECK	CHECK	CHECK	CHECK	CHECK	CHECK	CHECK		CHECK	CHECK		CHECK	CHECK		CHECK	CHECK	CHECK		CHECK	CHECK	CHECK	CHECK		CHECK	CHECK	CHECK	CHECK		CHECK	CHECK	CHECK	CHECK		CHECK	CHECK	CHECK	CHECK		CHECK
CHECK	CHECK		CHECK	CHECK	CHECK	CHECK	CHECK	CHECK	CHECK	CHECK	CHECK	CHECK	CHECK	CHECK	CHECK	CHECK	CHECK		CHECK	CHECK		CHECK	CHECK		CHECK	CHECK	CHECK		CHECK	CHECK	CHECK	CHECK		CHECK	CHECK	CHECK	CHECK		CHECK	CHECK	CHECK	CHECK		CHECK	CHECK	CHECK	CHECK		CHECK
CHECK	CHECK		CHECK	CHECK	CHECK	CHECK	CHECK	CHECK	CHECK	CHECK	CHECK	CHECK	CHECK	CHECK	CHECK	CHECK	CHECK		CHECK	CHECK		CHECK	CHECK		CHECK	CHECK	CHECK		CHECK	CHECK	CHECK	CHECK		CHECK	CHECK	CHECK	CHECK		CHECK	CHECK	CHECK	CHECK		CHECK	CHECK	CHECK	CHECK		CHECK
CHECK	CHECK		CHECK	CHECK	CHECK	CHECK	CHECK	CHECK	CHECK	CHECK	CHECK	CHECK	CHECK	CHECK	CHECK	CHECK	CHECK		CHECK	CHECK		CHECK	CHECK		CHECK	CHECK	CHECK		CHECK	CHECK	CHECK	CHECK		CHECK	CHECK	CHECK	CHECK		CHECK	CHECK	CHECK	CHECK		CHECK	CHECK	CHECK	CHECK		CHECK
CHECK	CHECK		CHECK	CHECK	CHECK	CHECK	CHECK	CHECK	CHECK	CHECK	CHECK	CHECK	CHECK	CHECK	CHECK	CHECK	CHECK		CHECK	CHECK		CHECK	CHECK		CHECK	CHECK	CHECK		CHECK	CHECK	CHECK	CHECK		CHECK	CHECK	CHECK	CHECK		CHECK	CHECK	CHECK	CHECK		CHECK	CHECK	CHECK	CHECK		CHECK
CHECK	CHECK		CHECK	CHECK	CHECK	CHECK	CHECK	CHECK	CHECK	CHECK	CHECK	CHECK	CHECK	CHECK	CHECK	CHECK	CHECK		CHECK	CHECK		CHECK	CHECK		CHECK	CHECK	CHECK		CHECK	CHECK	CHECK	CHECK		CHECK	CHECK	CHECK	CHECK		CHECK	CHECK	CHECK	CHECK		CHECK	CHECK	CHECK	CHECK		CHECK
CHECK	CHECK		CHECK	CHECK	CHECK	CHECK	CHECK	CHECK	CHECK	CHECK	CHECK	CHECK	CHECK	CHECK	CHECK	CHECK	CHECK		CHECK	CHECK		CHECK	CHECK		CHECK	CHECK	CHECK		CHECK	CHECK	CHECK	CHECK		CHECK	CHECK	CHECK	CHECK		CHECK	CHECK	CHECK	CHECK		CHECK	CHECK	CHECK	CHECK		CHECK
CHECK	CHECK		CHECK	CHECK	CHECK	CHECK	CHECK	CHECK	CHECK	CHECK	CHECK	CHECK	CHECK	CHECK	CHECK	CHECK	CHECK		CHECK	CHECK		CHECK	CHECK		CHECK	CHECK	CHECK		CHECK	CHECK	CHECK	CHECK		CHECK	CHECK	CHECK	CHECK		CHECK	CHECK	CHECK	CHECK		CHECK	CHECK	CHECK	CHECK		CHECK
CHECK	CHECK		CHECK	CHECK	CHECK	CHECK	CHECK	CHECK	CHECK	CHECK	CHECK	CHECK	CHECK	CHECK	CHECK	CHECK	CHECK		CHECK	CHECK		CHECK	CHECK		CHECK	CHECK	CHECK		CHECK	CHECK	CHECK	CHECK		CHECK	CHECK	CHECK	CHECK		CHECK	CHECK	CHECK	CHECK		CHECK	CHECK	CHECK	CHECK		CHECK
CHECK	CHECK		CHECK	CHECK	CHECK	CHECK	CHECK	CHECK	CHECK	CHECK	CHECK	CHECK	CHECK	CHECK	CHECK	CHECK	CHECK		CHECK	CHECK		CHECK	CHECK		CHECK	CHECK	CHECK		CHECK	CHECK	CHECK	CHECK		CHECK
CHECK	CHECK		CHECK	CHECK	CHECK	CHECK	CHECK	CHECK	CHECK	CHECK	CHECK	CHECK	CHECK	CHECK	CHECK	CHECK	CHECK		CHECK	CHECK		CHECK	CHECK		CHECK	CHECK	CHECK		CHECK	CHECK	CHECK	CHECK		CHECK
CHECK	CHECK		CHECK	CHECK	CHECK	CHECK	CHECK	CHECK	CHECK	CHECK	CHECK	CHECK	CHECK	CHECK	CHECK	CHECK	CHECK		CHECK	CHECK		CHECK	CHECK		CHECK	CHECK	CHECK		CHECK	CHECK	CHECK	CHECK		CHECK	CHECK	CHECK	CHECK		CHECK	CHECK	CHECK	CHECK		CHECK	CHECK	CHECK	CHECK		CHECK
CHECK	CHECK		CHECK	CHECK	CHECK	CHECK	CHECK	CHECK	CHECK	CHECK	CHECK	CHECK	CHECK	CHECK	CHECK	CHECK	CHECK		CHECK	CHECK		CHECK	CHECK		CHECK	CHECK	CHECK		CHECK	CHECK	CHECK	CHECK		CHECK	CHECK	CHECK	CHECK		CHECK	CHECK	CHECK	CHECK		CHECK	CHECK	CHECK	CHECK		CHECK
CHECK	CHECK		CHECK	CHECK	CHECK	CHECK	CHECK	CHECK	CHECK	CHECK	CHECK	CHECK	CHECK	CHECK	CHECK	CHECK	CHECK		CHECK	CHECK		CHECK	CHECK		CHECK	CHECK	CHECK		CHECK	CHECK	CHECK	CHECK		CHECK	CHECK	CHECK	CHECK		CHECK	CHECK	CHECK	CHECK		CHECK
CHECK	CHECK		CHECK	CHECK	CHECK	CHECK	CHECK	CHECK	CHECK	CHECK
CHECK	CHECK		CHECK	CHECK	CHECK	CHECK	CHECK	CHECK	CHECK	CHECK	CHECK	CHECK	CHECK	CHECK	CHECK	CHECK	CHECK		CHECK	CHECK		CHECK	CHECK		CHECK	CHECK	CHECK		CHECK	CHECK	CHECK	CHECK		CHECK	CHECK	CHECK	CHECK		CHECK	CHECK	CHECK	CHECK		CHECK	CHECK	CHECK	CHECK		CHECK
CHECK	CHECK		CHECK	CHECK	CHECK	CHECK	CHECK	CHECK	CHECK	CHECK	CHECK	CHECK	CHECK	CHECK	CHECK	CHECK	CHECK		CHECK	CHECK		CHECK	CHECK		CHECK	CHECK	CHECK		CHECK	CHECK	CHECK	CHECK		CHECK
CHECK	CHECK		CHECK	CHECK	CHECK	CHECK	CHECK	CHECK	CHECK	CHECK	CHECK	CHECK	CHECK	CHECK	CHECK	CHECK	CHECK		CHECK	CHECK		CHECK	CHECK		CHECK	CHECK	CHECK		CHECK	CHECK	CHECK	CHECK		CHECK	CHECK	CHECK	CHECK		CHECK	CHECK	CHECK	CHECK		CHECK	CHECK	CHECK	CHECK		CHECK
CHECK	CHECK		CHECK	CHECK	CHECK	CHECK	CHECK	CHECK	CHECK	CHECK	CHECK	CHECK	CHECK	CHECK	CHECK	CHECK	CHECK		CHECK	CHECK		CHECK	CHECK		CHECK	CHECK	CHECK		CHECK	CHECK	CHECK	CHECK		CHECK	CHECK	CHECK	CHECK		CHECK	CHECK	CHECK	CHECK		CHECK	CHECK	CHECK	CHECK		CHECK
CHECK	CHECK		CHECK	CHECK	CHECK	CHECK	CHECK	CHECK	CHECK	CHECK	CHECK	CHECK	CHECK	CHECK	CHECK	CHECK	CHECK		CHECK	CHECK		CHECK	CHECK		CHECK	CHECK	CHECK		CHECK	CHECK	CHECK	CHECK		CHECK	CHECK	CHECK	CHECK		CHECK	CHECK	CHECK	CHECK		CHECK	CHECK	CHECK	CHECK		CHECK
CHECK	CHECK		CHECK	CHECK	CHECK	CHECK	CHECK	CHECK	CHECK	CHECK	CHECK	CHECK	CHECK	CHECK	CHECK	CHECK	CHECK		CHECK	CHECK		CHECK	CHECK		CHECK	CHECK	CHECK		CHECK
CHECK	CHECK		CHECK	CHECK	CHECK	CHECK	CHECK	CHECK	CHECK	CHECK	CHECK	CHECK	CHECK	CHECK	CHECK	CHECK	CHECK		CHECK	CHECK		CHECK	CHECK		CHECK	CHECK	CHECK		CHECK
CHECK	CHECK		CHECK	CHECK	CHECK	CHECK	CHECK	CHECK	CHECK	CHECK	CHECK	CHECK	CHECK	CHECK	CHECK	CHECK	CHECK		CHECK	CHECK		CHECK	CHECK		CHECK	CHECK	CHECK		CHECK	CHECK	CHECK	CHECK		CHECK	CHECK	CHECK	CHECK		CHECK	CHECK	CHECK	CHECK		CHECK	CHECK	CHECK	CHECK		CHECK
CHECK	CHECK		CHECK	CHECK	CHECK	CHECK	CHECK	CHECK	CHECK	CHECK	CHECK	CHECK	CHECK	CHECK	CHECK	CHECK	CHECK		CHECK	CHECK		CHECK	CHECK		CHECK	CHECK	CHECK		CHECK	CHECK	CHECK	CHECK		CHECK	CHECK	CHECK	CHECK		CHECK	CHECK	CHECK	CHECK		CHECK	CHECK	CHECK	CHECK		CHECK
CHECK	CHECK		CHECK	CHECK	CHECK	CHECK	CHECK	CHECK	CHECK	CHECK	CHECK	CHECK	CHECK	CHECK	CHECK	CHECK	CHECK		CHECK	CHECK		CHECK	CHECK		CHECK	CHECK	CHECK		CHECK	CHECK	CHECK	CHECK		CHECK	CHECK	CHECK	CHECK		CHECK	CHECK	CHECK	CHECK		CHECK	CHECK	CHECK	CHECK		CHECK
CHECK	CHECK		CHECK	CHECK	CHECK	CHECK	CHECK	CHECK	CHECK	CHECK	CHECK	CHECK	CHECK	CHECK	CHECK	CHECK	CHECK		CHECK	CHECK		CHECK	CHECK		CHECK	CHECK	CHECK		CHECK	CHECK	CHECK	CHECK		CHECK	CHECK	CHECK	CHECK		CHECK	CHECK	CHECK	CHECK		CHECK	CHECK	CHECK	CHECK		CHECK
CHECK	CHECK		CHECK	CHECK	CHECK	CHECK	CHECK	CHECK	CHECK	CHECK	CHECK	CHECK	CHECK	CHECK	CHECK	CHECK	CHECK		CHECK	CHECK		CHECK	CHECK		CHECK	CHECK	CHECK		CHECK	CHECK	CHECK	CHECK		CHECK	CHECK	CHECK	CHECK		CHECK	CHECK	CHECK	CHECK		CHECK	CHECK	CHECK	CHECK		CHECK
CHECK	CHECK		CHECK	CHECK	CHECK	CHECK	CHECK	CHECK	CHECK	CHECK	CHECK	CHECK	CHECK	CHECK	CHECK	CHECK	CHECK		CHECK	CHECK		CHECK	CHECK
CHECK	CHECK		CHECK	CHECK	CHECK	CHECK	CHECK	CHECK	CHECK	CHECK	CHECK	CHECK	CHECK	CHECK	CHECK	CHECK	CHECK		CHECK	CHECK		CHECK	CHECK		CHECK	CHECK	CHECK		CHECK
CHECK	CHECK		CHECK	CHECK	CHECK	CHECK	CHECK	CHECK	CHECK	CHECK	CHECK	CHECK	CHECK	CHECK	CHECK	CHECK	CHECK		CHECK	CHECK		CHECK	CHECK		CHECK	CHECK	CHECK		CHECK	CHECK	CHECK	CHECK		CHECK	CHECK	CHECK	CHECK		CHECK	CHECK	CHECK	CHECK		CHECK	CHECK	CHECK	CHECK		CHECK
CHECK	CHECK		CHECK	CHECK	CHECK	CHECK	CHECK	CHECK	CHECK	CHECK	CHECK	CHECK	CHECK	CHECK	CHECK	CHECK	CHECK		CHECK	CHECK		CHECK	CHECK		CHECK	CHECK	CHECK		CHECK	CHECK	CHECK	CHECK		CHECK	CHECK	CHECK	CHECK		CHECK	CHECK	CHECK	CHECK		CHECK	CHECK	CHECK	CHECK		CHECK
CHECK	CHECK		CHECK	CHECK	CHECK	CHECK	CHECK	CHECK	CHECK	CHECK	CHECK	CHECK	CHECK	CHECK	CHECK	CHECK	CHECK		CHECK	CHECK		CHECK	CHECK		CHECK	CHECK	CHECK		CHECK	CHECK	CHECK	CHECK		CHECK	CHECK	CHECK	CHECK		CHECK	CHECK	CHECK	CHECK		CHECK	CHECK	CHECK	CHECK		CHECK
CHECK	CHECK		CHECK	CHECK	CHECK	CHECK	CHECK	CHECK	CHECK	CHECK	CHECK	CHECK	CHECK	CHECK	CHECK	CHECK	CHECK		CHECK	CHECK		CHECK	CHECK		CHECK	CHECK	CHECK		CHECK	CHECK	CHECK	CHECK		CHECK	CHECK	CHECK	CHECK		CHECK	CHECK	CHECK	CHECK		CHECK	CHECK	CHECK	CHECK		CHECK
CHECK	CHECK		CHECK	CHECK	CHECK	CHECK	CHECK	CHECK	CHECK	CHECK	CHECK	CHECK	CHECK	CHECK	CHECK	CHECK	CHECK		CHECK	CHECK		CHECK	CHECK		CHECK	CHECK	CHECK		CHECK	CHECK	CHECK	CHECK		CHECK	CHECK	CHECK	CHECK		CHECK	CHECK	CHECK	CHECK		CHECK	CHECK	CHECK	CHECK		CHECK
CHECK	CHECK		CHECK	CHECK	CHECK	CHECK	CHECK	CHECK	CHECK	CHECK	CHECK	CHECK	CHECK	CHECK	CHECK	CHECK	CHECK		CHECK	CHECK
CHECK	CHECK		CHECK	CHECK	CHECK	CHECK	CHECK	CHECK	CHECK	CHECK	CHECK	CHECK	CHECK	CHECK	CHECK	CHECK	CHECK		CHECK	CHECK		CHECK	CHECK		CHECK	CHECK	CHECK		CHECK
CHECK	CHECK		CHECK	CHECK	CHECK	CHECK	CHECK	CHECK	CHECK	CHECK	CHECK	CHECK	CHECK	CHECK	CHECK	CHECK	CHECK		CHECK	CHECK		CHECK	CHECK		CHECK	CHECK	CHECK		CHECK	CHECK	CHECK	CHECK		CHECK	CHECK	CHECK	CHECK		CHECK	CHECK	CHECK	CHECK		CHECK	CHECK	CHECK	CHECK		CHECK
CHECK	CHECK		CHECK	CHECK	CHECK	CHECK	CHECK	CHECK	CHECK	CHECK	CHECK	CHECK	CHECK	CHECK	CHECK	CHECK	CHECK		CHECK	CHECK		CHECK	CHECK		CHECK	CHECK	CHECK		CHECK	CHECK	CHECK	CHECK		CHECK	CHECK	CHECK	CHECK		CHECK	CHECK	CHECK	CHECK		CHECK	CHECK	CHECK	CHECK		CHECK
CHECK	CHECK		CHECK	CHECK	CHECK	CHECK	CHECK	CHECK	CHECK	CHECK	CHECK	CHECK	CHECK	CHECK	CHECK	CHECK	CHECK		CHECK	CHECK		CHECK	CHECK		CHECK	CHECK	CHECK		CHECK	CHECK	CHECK	CHECK		CHECK	CHECK	CHECK	CHECK		CHECK	CHECK	CHECK	CHECK		CHECK	CHECK	CHECK	CHECK		CHECK
CHECK	CHECK		CHECK	CHECK	CHECK	CHECK	CHECK	CHECK	CHECK	CHECK	CHECK	CHECK	CHECK	CHECK	CHECK	CHECK	CHECK		CHECK	CHECK		CHECK	CHECK		CHECK	CHECK	CHECK		CHECK	CHECK	CHECK	CHECK		CHECK	CHECK	CHECK	CHECK		CHECK	CHECK	CHECK	CHECK		CHECK	CHECK	CHECK	CHECK		CHECK
CHECK	CHECK		CHECK	CHECK	CHECK	CHECK	CHECK	CHECK	CHECK	CHECK	CHECK	CHECK	CHECK	CHECK	CHECK	CHECK	CHECK		CHECK	CHECK		CHECK	CHECK		CHECK	CHECK	CHECK		CHECK	CHECK	CHECK	CHECK		CHECK	CHECK	CHECK	CHECK		CHECK	CHECK	CHECK	CHECK		CHECK	CHECK	CHECK	CHECK		CHECK
CHECK	CHECK		CHECK	CHECK	CHECK	CHECK	CHECK	CHECK	CHECK	CHECK	CHECK	CHECK	CHECK	CHECK	CHECK	CHECK	CHECK		CHECK	CHECK		CHECK	CHECK		CHECK	CHECK	CHECK		CHECK	CHECK	CHECK	CHECK		CHECK	CHECK	CHECK	CHECK		CHECK	CHECK	CHECK	CHECK		CHECK	CHECK	CHECK	CHECK		CHECK
CHECK	CHECK		CHECK	CHECK	CHECK	CHECK	CHECK	CHECK	CHECK	CHECK	CHECK	CHECK	CHECK	CHECK	CHECK	CHECK	CHECK		CHECK	CHECK		CHECK	CHECK		CHECK	CHECK	CHECK		CHECK	CHECK	CHECK	CHECK		CHECK	CHECK	CHECK	CHECK		CHECK	CHECK	CHECK	CHECK		CHECK	CHECK	CHECK	CHECK		CHECK
CHECK	CHECK		CHECK	CHECK	CHECK	CHECK	CHECK	CHECK	CHECK	CHECK	CHECK	CHECK	CHECK	CHECK	CHECK	CHECK	CHECK		CHECK	CHECK		CHECK	CHECK
CHECK	CHECK		CHECK	CHECK	CHECK	CHECK	CHECK	CHECK	CHECK	CHECK	CHECK	CHECK	CHECK	CHECK	CHECK	CHECK	CHECK		CHECK	CHECK		CHECK	CHECK
CHECK	CHECK		CHECK	CHECK	CHECK	CHECK	CHECK	CHECK	CHECK	CHECK	CHECK	CHECK	CHECK	CHECK	CHECK	CHECK	CHECK		CHECK	CHECK		CHECK	CHECK		CHECK	CHECK	CHECK		CHECK	CHECK	CHECK	CHECK		CHECK	CHECK	CHECK	CHECK		CHECK	CHECK	CHECK	CHECK		CHECK	CHECK	CHECK	CHECK		CHECK
CHECK	CHECK		CHECK	CHECK	CHECK	CHECK	CHECK	CHECK	CHECK	CHECK	CHECK	CHECK	CHECK	CHECK	CHECK	CHECK	CHECK		CHECK	CHECK		CHECK	CHECK
CHECK	CHECK		CHECK	CHECK	CHECK	CHECK	CHECK	CHECK	CHECK	CHECK	CHECK	CHECK	CHECK	CHECK	CHECK	CHECK	CHECK		CHECK	CHECK		CHECK	CHECK		CHECK	CHECK	CHECK		CHECK	CHECK	CHECK	CHECK		CHECK	CHECK	CHECK	CHECK		CHECK	CHECK	CHECK	CHECK		CHECK	CHECK	CHECK	CHECK		CHECK
CHECK	CHECK		CHECK	CHECK	CHECK	CHECK	CHECK	CHECK	CHECK	CHECK	CHECK	CHECK	CHECK	CHECK	CHECK	CHECK	CHECK		CHECK	CHECK		CHECK	CHECK		CHECK	CHECK	CHECK		CHECK	CHECK	CHECK	CHECK		CHECK	CHECK	CHECK	CHECK		CHECK	CHECK	CHECK	CHECK		CHECK	CHECK	CHECK	CHECK		CHECK
CHECK	CHECK		CHECK	CHECK	CHECK	CHECK	CHECK	CHECK	CHECK	CHECK	CHECK	CHECK	CHECK	CHECK	CHECK	CHECK	CHECK		CHECK	CHECK		CHECK	CHECK		CHECK	CHECK	CHECK		CHECK
CHECK	CHECK		CHECK	CHECK	CHECK	CHECK	CHECK	CHECK	CHECK	CHECK	CHECK	CHECK	CHECK	CHECK	CHECK	CHECK	CHECK		CHECK	CHECK		CHECK	CHECK		CHECK	CHECK	CHECK		CHECK	CHECK	CHECK	CHECK		CHECK	CHECK	CHECK	CHECK		CHECK	CHECK	CHECK	CHECK		CHECK	CHECK	CHECK	CHECK		CHECK
CHECK	CHECK		CHECK	CHECK	CHECK	CHECK	CHECK	CHECK	CHECK	CHECK	CHECK	CHECK	CHECK	CHECK	CHECK	CHECK	CHECK		CHECK	CHECK		CHECK	CHECK		CHECK	CHECK	CHECK		CHECK	CHECK	CHECK	CHECK		CHECK	CHECK	CHECK	CHECK		CHECK	CHECK	CHECK	CHECK		CHECK	CHECK	CHECK	CHECK		CHECK
[truncated: 71 more columns]

## Sheet: Summary at baseline
	Summary of patient characteristics at baseline						PatientSummarySite2						PatientSummarySite3
	Year	1900
	Months	Jan-Jan
	Number of patients	75
	Ratio male/female	42/33
	Age group (years)
	adults	14
	5 to 15	39
	under 5	22
	Age (years)
	mean (sd)	10.8 (9.1)
	range (min-max)	1-50
	Weight (kg), day 0
	mean weight (sd)	28.6 (17)
	range (min-max)	8-17
	Temperature (°C), day 0
	mean temperature (sd)	36.9 (0.6)
	range (min-max)	35-38
	Parasitemia (µl), day 0
	mean (geometric) parasitemia	23007
	range (min-max)	1000-100000
	sd=standard deviation

## Sheet: Summary at follow-up
	Summary of patient outcomes
	without PCR correction						with PCR correction
		number	%	lower 95%CI	upper 95% CI			number	%	lower 95%CI	upper 95% CI
	ETF	0	0	0	6.48708		ETF	0	0	0	6.60315
	LCF	1	1.81818	0.0460218	9.7191		LCF	0	0	0	6.60315
	LPF	0	0	0	6.48708		LPF	0	0	0	6.60315
	ACPR	54	98.1818	90.2809	99.954		ACPR	54	100	93.3968	1
	Total patients per protocol	55					Total patients per protocol	54
	WTH	0					WTH	0
	LFU	0					LFU	0
	Total patients LFU/WTH	0	0				Total patients LFU/WTH	0	0
	Total patients at baseline	55					Total patients at baseline	54
	Day 3 parasite clearance
		number	%	lower 95%CI	upper 95% CI
	Day 3 positive	0	0	0	4.92771
	Total analysis at day 3	73

## Sheet: Kaplan-Meier analysis
	Kaplan-Meier survival curve
		without PCR correction									with PCR correction
		Number of patients									Number of patients
		ACPR day 42			54						ACPR day 42			54
		Censored (lost to follow-up, withdrawals)			0						Censored (lost to follow-up, withdrawals, reinfections)			0
		Treatment failures			1						Treatment failures			0
						95% CI									95% CI
		Cumulative incidence of success, day 42			0.981818	(0.878-0.997)					Cumulative incidence of success, day 42			1	#DIV/0!
		Cumulative incidence of failure, day 42			0.0181818	(0.003-0.122)					Cumulative incidence of failure, day 42			0	#DIV/0!

[truncated: 19 more sheets: lkpFUD, lkpUD42, lkpMF, lkpYN, lkpDays, lkpPCR, Sheet1, lkpDrug, calcDate, calcN, calcMF, calcAgeGroup, calcAge, calcWeight, calcTemp, calcParaD0, calcReinf, calcKMD42, calcKMPCRD42]
