# Supplementary material for: Efficacies of DHA–PPQ and AS/SP in patients with uncomplicated Plasmodium falciparum malaria in an area of an unstable seasonal transmission in Sudan
Source: Malar J. 2017 Apr 20;16:163. doi: 10.1186/s12936-017-1817-9 (PMC5399425; doi:10.1186/s12936-017-1817-9)
Supplement: Supplementary file 2 — Additional file 2. AS-SP treatment group. [file 12936_2017_1817_MOESM2_ESM.xlsx]

## Sheet: Reference guide
Reference guide for data collection from antimalarial therapeutic efficacy studies
	Study info
		enter site details (facility name, site, district, province, country)
		look up study site location on Google maps (https://maps.google.com)
		retrieve link, copy and paste in maplink
		enter study start date and end date (mmm-yyyy)
	Drug info
		see Index for description of variables collected
	Patient info (1)
		see Index for description of variables collected
	Patient info (2)
		This sheet is the same as Patient info (1). All data should be entered a second time in Patient info (2).
	Check patient info
		This file compares Patient info (1) with Patient info (2). If there is any discrepancy between the two sheets, the word CHECK will appear.
		All cells which indicate CHECK should be checked before reviewing summary sheets.
	Summary of patient characteristics at baseline
		This sheet automatically summarizes patient characteristics at baseline.
		This table can also be used to check data validity.
	Summary of patient outcomes
		This sheet provides an automatic summary of the details of the patient classifications at the end of the study (with and without PCR correction).
	Kaplan-Meier survival curve
		This sheet provides an automatic summary of the patient classifications at the end of the study, based on Kaplan-Meier estimates (with and without PCR correction).

## Sheet: Index
	Index of variables collected
	name	definition	format
	Study info
	Health facility name	health facility name (health centre, clinic, district hospital)	text
	Site	town where sentinel site is located	text
	District	district where the sentinel site is located	text
	Province	province where the sentinel site is located	text
	Country	country of study	text
	Maplink	link to Google maps (which shows the location of the study site)	hyperlink
	Start date	month and year when the study started	date (mmm-yyyy)
	End date	month and year when the study ended	date (mmm-yyyy)
	Drug info
	Drug name	name of drug or drug combination	text - choose from list
	Manufacturer	name of manufacturer	text
	Batch no	batch number	text
	Expiry date	expiry date	date (mmm-yyyy)
	Dosage per tablet	dosage amount per tablet	text
	Patient info
	ID	patient's ID number - unique for each patient	numeric
	Place of residence/study site	patient's place of residence or study site name	text
	Age (months)	patient's age in months	numeric
	Age (years)	patient's age in years	numeric - if age is provided in months, the age in years will be automatically calculated
	Age category	based on patient age in years ( under 5, 5-15, adult)	automatic
	Sex	patient's sex	text - choose from list M (male) or F (female)
	Weight (kg)	patient's weight in kilograms at baseline	numeric
	Height (cm)	patient's weight in centimetres at baseline	numeric
	Drug	medicine assigned to the patient	text - choose from list based on Drug info worksheet
	Total dose	total dose in mg or number of tablets	text
	Previous antimalarial intake	describe patient's recent antimalarial intake	text - choose Y (yes) or N (no)
	Date D0	date when first dose was administered	date (dd/mm/yyyy)
	History fever D0	history of fever on day 0	text - choose Y (yes) or N (no)
	Temp D0	axillary temperature (C) on day 0	numeric - value between 36 and 42
	Para D0	asexual parasitemia (ul) on day 0	numeric - in low to moderate transmission areas: >1000 mL and <100 000 mL; in high transmission areas: >2000 mL and <200000 mL
	Gametocytes D0	presence of gametocytes on day 0	text - choose from list Y (yes) or N (no)
	Danger signs/severe malaria D1	danger signs of malaria on day 1	text - choose from list Y (yes) or N (no)
		these outcomes are repeatedly collected on:
	Danger signs/severe malaria	D1, D2, D3, D7, D14, D21, D28, unscheduled day	text - choose Y (yes) or N (no)
	History of fever	D0, D7, D14, D21, D28, unscheduled day	text - choose Y (yes) or N (no)
	Temp	D0, D1, D2, D3, D7, D14, D21, D28, unscheduled day	numeric - value between 36 and 42
	Para	D0, D1, D2, D3, D7, D14, D21, D28, unscheduled day	numeric - in low to moderate transmission areas: >1000 mL and <100 000 mL; in high transmission areas: >2000 mL and <200000 mL
	Gametocytes	D0, D7, D14, D21, D28, unscheduled day	text - choose Y (yes) or N (no)
	Day of LFU	day of loss to follow-up	text - choose from list
	Day of withdrawal	day of withdrawal	text - choose from list
	Classification	patient's classification (ETF, LCF, LPF, ACPR)	automatic
	Day of classification	day classification was assigned	automatic
	PCR	results of the PCR test	text - choose from list
	Classification PCR corrected	final classification assigned based on PCR test	automatic
	Day of classification PCR corrected	day classification was assigned	automatic
	Observations	any additional information	text
	Summary of patient characteristics at baseline
	Year	start year (yyyy)/end year (yy)	automatic
	Months	start month-end month	automatic
	Number of patients	total number of patients	automatic
	Ratio male/female	number of males/number of females	automatic
	Age group (years)
	adults		automatic
	5 to 15 years		automatic
	under 5 years		automatic
	Age (years)
	mean (sd)	mean age (standard deviation)	automatic
	range	minimum age-maximum age	automatic
	Weight (kg), day 0
	mean weight (sd)	mean weight in kilograms at baseline (standard deviation)	automatic
	range (min-max)	minimum weight-maximum weight	automatic
	Temperature (°C), day 0
	mean temperature (sd)	mean temperature °C at baseline (standard deviation)	automatic
	range (min-max)	minimum temperature-maximum temperature	automatic
	Parasitemia (µl), day 0
	mean (geometric) parasitemia	geometric mean parasitemia (mL)	automatic
	range (min-max)	minimum parasitemia-maximum parasitemia	automatic
	Summary of patient outcomes at follow-up
	with and without PCR correction
	ETF	patients with early treatment failure (number, percentage, 95% confidence interval)	automatic
	LCF	patients with late clinical failure (number, percentage, 95% confidence interval)	automatic
	LPF	patients with late parasitological failure (number, percentage, 95% confidence interval)	automatic
	ACPR	patients with adequate clinical and parasitological response (number, percentage, 95% confidence interval)	automatic
	Total patients per protocol	number of patients available for inclusion in the per protocol analysis	automatic
	WTH	number of patients withdrawn	automatic
	LFU	number of patients lost to follow-up	automatic
	Total patients LFU/WTH	number of patients withdrawn or lost to follow-up	automatic
	Total patients at baseline	number of patients at baseline	automatic
	Day 3 parasite clearance
	Day 3 positive	patients positive for parasitemia on day 3 (number, percentage, 95% confidence interval)	automatic
	Total analysis	number of patients available for analysis on day 3	automatic
	Kaplan-Meier survival curve
	two graphs provide estimates of the cumulative incidence of success, with and without PCR correction
	without PCR correction
	ACPR day 28	number of patients with adequate clinical and parasitological response	automatic
	Censored (lost to follow-up, withdrawals)	number of patients censored, including lost to follow-up and withdrawals	automatic
	Treatment failures	number of patients with treatment failure	automatic
	Cumulative incidence of success on day 28 (95% CI)	Kaplan-Meier estimate of the proportion of patients with adequate clinical and parasitological response	automatic
	Cumulative incidence of failure on day 28 (95% CI)	Kaplan-Meier estimate of the proportion of patients with treatment failure	automatic
	with PCR correction
	ACPR day 28	number of patients with adequate clinical and parasitological response	automatic
	Censored (lost to follow-up, withdrawals)	number of patients censored, including lost to follow-up, withdrawals and reinfections	automatic
	Treatment failures	number of patients with treatment failure	automatic
	Cumulative incidence of success on day 28 (95% CI)	kaplan-meier estimate of the proportion of patients with adequate clinical and parasitological response	automatic
	Cumulative incidence of failure on day 28 (95% CI)	kaplan-meier estimate of the proportion of patients with treatment failure	automatic

## Sheet: Study info
	Study info
	Health facility			Start date
	Site			End date
	District
	Province
	Country
	Maplink

## Sheet: Drug info
	Drug info
		Drug name	Manufacturer	Batch no	Expiry date	Dosage per tablet
	Drug 1
	Drug 2
	Drug 3

## Sheet: Patient info (1)
	Patient info (1)
											Day 0					Day 1			Day 2			Day 3			Day 7					Day 14					Day 21					Day 28					Unscheduled Day
ID	Residence/Study site	Age (months)	Age (years)	Age category	Sex	Weight (kg)	Height (cm)	Drug	Total dose (tablets or mg)	Previous antimalarial intake	Date D0	History fever D0	Temp D0	Para D0	Gametocytes D0	Danger sign/ severe malaria D1	Temp D1	Para D1	Danger sign/ severe malaria D2	Temp D2	Para D2	Danger sign/ severe malaria D3	Temp D3	Para D3	Danger sign/ severe malaria D7	History fever D7	Temp D7	Para D7	Gametocytes D7	Danger sign/ severe malaria D14	History fever D14	Temp D14	Para D14	Gametocytes D14	Danger sign/ severe malaria D21	History fever D21	Temp D21	Para D21	Gametocytes D21	Danger sign/ severe Malaria D28	History fever D28	Temp D28	Para D28	Gametocytes D28	Unscheduled Day	Danger sign/ severe malaria UD	History fever UD	Temp UD	Para UD
1	Darelsalam		2	under 5	M	10	95	AS/SP	1+3	N	2015-12-10	Y	38	19000	n	N	37	0	N	36.4	0	N	37	0	N	N	37	0	N	N	N	36.8	0	N	N	N	36.4	0	N	N	N	37	0	N
2	Darelsalam		7	5-15	M	20	110	AS/SP	1+3	N	2015-12-20	Y	37.5	10400	n	N	37	0	N	37	0	N	37	0	N	N	36.2	0	N	N	N	36.8	3200	N
3	Darelsalam		12	5-15	M	33	120	AS/SP	2+6	N	2015-12-20	Y	37.5	3389	n	N	37	0	N	37	0	N	36.2	0	N	N	36.2	0	N	N	N	37	0	N	N	N	36	0	N	N	N	36	2400	N
4	Darelsalam		8	5-15	F	19	95	AS/SP	2+6	N	2015-12-20	Y	38	28000	n	N	37	0	N	37	0	N	37	0	N	N	37	0	N	N	N	36	0	N	N	N	35	0	N	N	N	37	0	N
5	Darelsalam		4	under 5	M	10	75	AS/SP	1+3	N	2015-12-25	Y	37.5	20000	n	Y	38	15000	N	36.5	3200	N	37.3	0	N	N	37	0	N	N	N	37	0	N	N	N	37	0	N	N	N	37	0	N
6	Darelsalam		14	5-15	M	41	110	AS/SP	2+6	N	2015-12-20	Y	37.8	2000	n	N	37	0	N	37	0	N	37	0	N	N	37	0	N	N	N	36.8	0	N	N	N	37	0	N	N	N	37	0	N
7	Darelsalam		11	5-15	M	27	110	AS/SP	2+6	N	2015-12-20	Y	37.8	11120	n	N	37	0	N	37	0	N	37	0	N	N	37.1	0	N	N	N	36.9	0	N	N	N	37	0	N	N	N	37	120	N
9	Darelsalam		3	under 5	M	9	80	AS/SP	1+3	N	2015-12-20	Y	37.8	12600	n	N	37	0	N	37	0	N	37	0	N	N	36.9	0	N	N	N	37	0	N	N	N	36.8	0	N	N	N	36.9	0	N
10	Darelsalam		11	5-15	M	27	135	AS/SP	1+2	N	2015-12-20	Y	37.6	7500	n	N	37	0	N	37	0	N	37	0	N	N	37	0	N	N	N	36.9	0	N	N	N	37	2440	N
11	Darelsalam		5	5-15	F	11	90	AS/SP	1+2	N	2015-12-20	Y	38	10222	n	N	37.1	0	N	37	0	N	37	0	N	N	36.3	0	N	N	N	36.5	0	N	N	N	37	0	N	N	N	37	0	N
12	Darelsalam		10	5-15	F	48	140	AS/SP	1+2	N	2015-12-20	Y	37.4	9800	n	N	37	0	N	36.8	0	N	36	0	N	N	36.3	0	N	N	N	37	0	N	N	N	36.2	0	N	N	N	36.2	0	N
13	Darelsalam		5	5-15	M	17.9	100	AS/SP	1+2	N	2015-12-20	Y	37.3	8950	Y	N	37	0	N	37.2	0	N	37	0	N	N	37	0	N	N	N	37	0	N	N	N	36.4	0	N	N	N	36.9	0	N
14	Darelsalam		13	5-15	M	26	130	AS/SP	2+6	N	2015-12-20	Y	37.8	9000	n	N	37	0	N	37.6	0	N	37	0	N	N	36.2	0	N	N	N	36	0	N
15	Darelsalam		6	5-15	M	17	100	AS/SP	1+2	N	2015-12-20	Y	37.4	8400	Y	N	37	0	N	37	0	N	36.7	0	N	N	36.9	0	N	N	N	37	0	N	N	N	36.2	0	N	N	N	36.8	0	N
16	Darelsalam		7	5-15	M	19	110	AS/SP	1+2	N	2015-12-20	Y	37.3	10200	n	N	37.1	0	N	37	0	N	37.2	0	N	N	36	0	N	N	N	37.1	0	N	N	N	36.7	0	N	N	N	36.7	0	N
17	Darelsalam		7	5-15	M	21	110	AS/SP	2+4	N	2015-12-21	Y	37.3	4200	n	N	37	0	N	36	0	N	36.2	0	N	N	37	0	N	N	N	36.2	0	N	N	N	36.2	0	N	N	N	36.7	0	N
18	Darelsalam		13	5-15	F	38	135	AS/SP	2+6	N	2015-12-21	Y	37.8	6650	n	N	37.2	0	N	37	0	N	36.8	0	N	N	36.4	0	N	N	N	36	0	N	N	N	36	0	y	N	N	36	0	y
19	Darelsalam		7	5-15	F	22	115	AS/SP	1+3	N	2015-12-22	Y	37.5	7520	n	N	37.1	0	N	37	0	N	37.2	0	N	N	36	0	N	N	N	37.2	0	N	N	N	37.2	0	N	N	N	36.9	0	N
20	Darelsalam		11	5-15	F	28	120	AS/SP	2+6	N	2015-12-22	Y	37.3	8150	n	N	37	0	N	37	0	N	37	0	N	N	37	0	N	N	N	37	0	N	N	N	36	0	N	N	N	36	0	N
23	Darelsalam		4	under 5	F	10	90	AS/SP	1+3	N	2015-12-22	Y	37.7	3500	n	N	37	0	N	37	0	N	36	0	N	N	37	0	N	N	N	36.1	0	N	N	N	36.1	0	N	N	N	36	0	N
24	Darelsalam		7	5-15	F	12	125	AS/SP	1+6	N	2015-12-26	Y	37.6	20000	n	N	37	0	N	37	0	N	37	0	N	N	37	0	N	N	N	36.2	0	N	N	N	37.1	0	N	N	N	37	0	N
25	Darelsalam		2	under 5	F	32	150	AS/SP	2+6	N	2015-12-27	Y	37.6	18200	n	N	37	0	N	37	0	N	37	0	N	N	37.2	0	N	N	N	36.3	0	N	N	N	37	0	N	N	N	37.1	0	N
26	Darelsalam		6	5-15	F	36	145	AS/SP	2+6	N	2015-12-27	Y	36.9	100000	n	N	37	0	N	37	0	N	37.1	0	N	N	36.2	0	N	N	N	37	0	N	N	N	37	0	N	N	N	36.1	0	N
27	Darelsalam		6	5-15	M	9	90	AS/SP	1+3	N	2015-12-27	Y	37.2	30000	n	N	38	0	N	37	0	N	37	0	N	N	36.9	0	N	N	N	37.2	0	N	N	N	37	0	N	N	N	37	0	N
28	Darelsalam		3	under 5	M	18	110	AS/SP	1+3	N	2015-12-27	Y	37.3	25000	Y	N	37	0	N	37	0	N	36.3	0	N	N	36	0	N	N	N	37	0	N	N	N	37	8000	N
29	Darelsalam		1	under 5	M	12	100	AS/SP	1+3	N	2015-12-27	Y	37	28000	n	N	37	0	N	37.1	0	N	36.9	0	N	N	36.5	0	N	N	N	37	0	N	N	N	36.2	9600	N
30	Darelsalam		16	Adult	F	42	130	AS/SP	2+6	N	2016-01-07	Y	37.1	10000	n	N	37	0	N	37.2	0	N	37.1	0	N	N	37	0	N	N	N	36.2	0	N	N	N	37.1	0	N
31	Darelsalam		10	5-15	F	30	136	AS/SP	2+6	N	2016-01-07	Y	37.1	1600	n	N	37	0	N	36.6	0	N	37.2	0	N	N	37	0	N	N	N	36.1	0	N	N	N	37	0	N	N	N	37	0	N
32	Darelsalam		10	5-15	F	25	137	AS/SP	2+6	N	2016-01-09	Y	37.5	21000	n	N	37.2	0	N	36.5	0	N	37	0	N	N	36.9	0	N	N	N	37.1	0	N	N	N	36	0	N	N	N	37.1	0	N
33	Darelsalam		7	5-15	F	18	112	AS/SP	1+3	N	2016-01-09	Y	37.8	18000	n	N	37	0	N	37	0	N	36.8	0	N	N	36.5	0	N	N	N	37.2	1000	N
34	Darelsalam		9	5-15	F	28	130	AS/SP	2+6	N	2016-01-09	Y	37.1	1800	n	N	37	0	N	37	0	N	37.2	0	N	N	37.2	0	N	N	N	37.1	0	N	N	N	37	0	N	N	N	37	0	N
35	Darelsalam		11	5-15	F	25	119	AS/SP	2+6	N	2016-01-10	Y	37.5	10000	n	N	36	0	N	36	0	N	36.9	0	N	N	37	0	N	N	N	36.5	0	N	N	N	36.9	0	N	N	N	37	0	N
36	Darelsalam		10	5-15	F	29	135	AS/SP	2+6	N	2016-01-10	Y	37	18000	y	N	37	0	N	36	0	N	36.7	0	N	N	36.2	0	N	N	N	36	0	N	N	N	35.9	0	N	N	N	35.9	0	N
37	Darelsalam		8	5-15	F	19	122	AS/SP	1+3	N	2016-01-10	Y	37		Y	N	37.1	0	N	36.6	0	N	37	0	N	N	37	0	N	N	N	37	0	N	N	N	37	0	N	N	N	37	0	N
39	Darelsalam		6	5-15	F	13	93	AS/SP	1+3	N	2016-01-10	Y	37	8000	N	N	37.2	0	N	36.9	0	N	37	0	N	N	37	0	N	N	N	37	800	N
40	Darelsalam		6	5-15	F	18	115	AS/SP	1+3	N	2016-01-11	Y	36.9	15000	n	N	37	0	N	37	0	N	37.1	0	N	N	37.1	0	N	N	N	37	0	N	N	N	36.9	8000	N	N	N	36.9	0	N
41	Darelsalam		13	5-15	M	35	150	AS/SP	2+6	N	2016-01-11	Y	37.2	13200	y	N	37	0	N	36	0
43	Darelsalam		10	5-15	F	24	120	AS/SP	2+6	N	2015-12-19	Y	37.3	27000	n	N	37	0	N	37.2	0	N	37	0	N	N	37	0	N	N	N	36.6	0	N	N	N	36.2	0	N	N	N	36.2	0	N
44	Darelsalam		3	under 5	M	13	90	AS/SP	2+6	N	2016-01-12	Y	37.5	29000	n	N	37.1	0	N	37	0	N	37	0	N	N	37.1	0	N	N	N	36.9	0	N	N	N	37	0	N	N	N	37	0	N
45	Darelsalam		10	5-15	F	20	116	AS/SP	1+3	N	2016-01-14	Y	37.6	13200	n	N	37	0	N	37.2	0	N	37	0	N	N	37	0	N	N	N	37	0	N	N	N	37.1	0	N	N	N	37	0	N
46	Darelsalam		9	5-15	F	25	126	AS/SP	2+6	N	2016-01-16	Y	37.7	20000	n	N	37.1	0	N	36.9	0	N	37	0	N	N	37	0	N	N	N	37	0	N	N	N	37	0	N	N	N	37	0	N
47	Darelsalam		16	Adult	M	46	152	AS/SP	2+6	N	2016-01-16	Y	37.3	25000	n	N	37.5	0	N	36.7	0	N	36.9	0	N	N	36.8	0	N	N	N	36.6	0	N	N	N	36.5	0	N	N	N	36.9	0	N
48	Darelsalam		5	5-15	F	15	100	AS/SP	1+3	N	2016-01-16	Y	37.3	8000	n	N	37	0	N	36.9	0	N	37	0	N	N	37	0	N	N	N	37.1	0	N	N	N	36.8	0	N	N	N	36.8	0	N
49	Darelsalam		8	5-15	F	20	123	AS/SP	2+6	N	2016-01-16	Y	37.9	28000	Y	N	37.3	0	N	37	0	N	37	0	N	N	36.9	0	N	N	N	37	0	N	N	N	37	0	N	N	N	37	0	N
50	Darelsalam		15	Adult	M	48	141	AS/SP	2+6	N	2016-01-17	Y	37	7800	n	N	37.1	0	N	37.1	0	N	37	0	N	N	37.1	0	N	N	N	37.2	8000	N
51	Darelsalam		5	5-15	M	14.1	100	AS/SP	1+3	N	2016-01-18	Y	37.2	7300	n	N	37.2	0	N	37	0	N	37	0	N	N	37.1	0	N	N	N	37	0	N	N	N	36.9	0	N	N	N	37.1	0	N
52	Darelsalam		9	5-15	M	22	105	AS/SP	2+6	N	2016-01-18	Y	37.2	8200	n	N	37.1	0	N	37	0	N	36.7	0	N	N	36.8	0	N	N	N	36.9	0	N	N	N	37	0	N	N	N	37	0	N
53	Darelsalam		9	5-15	M	25	129	AS/SP	2+6	N	2016-01-19	Y	37	24000	n	N	37.4	0	N	37.6	0	N	37.5	0	N	N	36.8	0	N	N	N	37.1	0	N	N	N	37	0	N	N	N	37.2	0	N
54	Darelsalam		9	5-15	M	14	94	AS/SP	1+3	N	2016-01-19	Y	37	5600	n	N	37.1	0	N	37.1	0	N	37	0	N	N	37.3	0	N	N	N	36.8	0	N	N	N	36.9	32000	N
55	Darelsalam		13	5-15	F	46	154	AS/SP	2+6	N	2016-01-21	Y	37	5000	n	N	37.1	0	N	36.9	0	N	37	0	N	N	37	0	N	N	N	36.9	0	N	N	N	37.2	0	N	N	N	37.2	0	N
56	Darelsalam		20	Adult	F	62	162	AS/SP	2+6	N	2016-01-21	Y	37	8900	n	N	37.1	0	N	36.2	0	N	37.2	0	N	N	36.2	0	N	N	N	37.1	0	N	N	N	37.1	0	N	N	N	37	0	N
57	Darelsalam		6	5-15	F	20	118	AS/SP	1+3	N	2016-01-23	Y	37	25000	n	N	37	0	N	37	0	N	37.1	0	N	N	37.7	0	N	N	N	36.9	0	N	N	N	37	0	N	N	N	37	4000	N
58	Darelsalam		5	5-15	M	15	97	AS/SP	1+3	N	2016-01-23	Y	37	19000	n	N	37.3	0	N	37.1	0	N	37.1	0	N	N	36.9	0	N	N	N	37.6	0	N	N	N	37	0	N	N	N	37.1	0	N
59	Darelsalam		4	under 5	M	14	104	AS/SP	1+3	N	2016-01-24	Y	37	3500	n	N	36.8	0	N	36.9	0	N	37	0	N	N	37.1	0	N	N	N	37	0	N	N	N	37.1	0	N	N	N	37	0	N
60	Darelsalam		9	5-15	M	25	134	AS/SP	2+6	N	2016-01-25	Y	37.3	6800	n	N	37.1	0	N	36.9	0	N	37	0	N	N	37	8000	N
61	Darelsalam		11	5-15	M	35	155	AS/SP	2+6	N	2016-01-25	Y	36.6	2800	n	N	36.8	0	N	36.1	0	N	36.9	0	N	N	36.2	0	N	N	N	37	0	N	N	N	37	0	N	N	N	37	0	N
62	Darelsalam		4	under 5	F	13	110	AS/SP	1+3	N	2016-01-07	Y	37.1	8900	n	N	36	0	N	36.9	0	N	37	0	N	N	37	0	N	N	N	37	0	N	N	N	36.9	0	N	N	N	36.9	0	N
63	Darelsalam		12	5-15	F	36	147	AS/SP	2+6	N	2016-01-25	Y	37.5	4500	n	N	37.1	0	N	37.1	0	N	37.1	0	N	N	37	0	N	N	N	36.9	0	N	N	N	36.9	0	N	N	N	37	0	N
64	Darelsalam		10	5-15	M	31	143	AS/SP	2+6	N	2016-01-26	Y	37.8	3900	n	N	37.1	0	N	37	0	N	37	0	N	N	36.9	0	N	N	N	37	0	N	N	N	37	0	N	N	N	37	0	N
72	Darelsalam		9	5-15	M	36	158	AS/SP	2+6	N	2016-01-31	Y	37.5	2000	n	N	37	0	N	36.8	0	N	36.8	0	N	N	37	0	N	N	N	37	0	N	N	N	36	0	N	N	N	36.7	0	N
76	Darelsalam		8	5-15	M	23	126	AS/SP	2+6	N	2016-02-01	Y	37	5000	n	N	36.9	0	N	37	0	N	37	0	N	N	37	0	N	N	N	36.5	0	N	N	N	37.1	0	N
77	Darelsalam		7	5-15	F	13	102	AS/SP	2+6	N	2016-01-31	Y	37.8	20000	n	N	37	0	N	37	0	N	37	0	N	N	37.1	0	N	N	N	36.9	0	N	N	N	37.1	0	N	N	N	37	0	N
78	Darelsalam		8	5-15	F	20	120	AS/SP	2+6	N	2016-02-02	Y	37.2	9900	n	N	36.7	0	N	36	0	N	37	0	N	N	37	0	N	N	N	37	0	N	N	N	36.7	0	N
79	Darelsalam		5	5-15	F	13	101	AS/SP	2+6	N	2016-02-02	Y	37.3	7500	n	N	37	0	N		0	N	36	0	N	N	36.2	0	N	N	N	36	0	N	N	N	37	0	N	N	N	36.6	0	N
80	Darelsalam		16	Adult	M	34	145	AS/SP	2+6	N	2016-02-02	Y	37.3	1850	n	N	37.1	0	N	36.9	0	N	37	0	N	N	37	0	N
81	Darelsalam		8	5-15	F	27	140	AS/SP	2+6	N	2016-02-04	Y	37	12000	n	N	37	0	N	37	0	N	37	0	N	N	37.1	0	N	N	N	37	0	N	N	N	37.1	0	N	N	N	37	0	N
82	Darelsalam		6	5-15	M	19	106	AS/SP	1+3	N	2016-02-06	Y	37.7	15000	n	N	37	0	N	37	0
83	Darelsalam		6	5-15	M	15	100	AS/SP	1+3	N	2016-02-06	Y	37.4	20000	n	N	37.1	0	N	37.1	0	N	36	0	N	N	37	0	N	N	N	36	0	N	N	N	36.7	0	N	N	N	36	0	N
84	Darelsalam		9	5-15	F
85	Darelsalam		2	under 5	F	10	20	AS/SP	1+3	N	2016-02-06	Y	37	1600	n	N	37	0	N	36.2	0	N	37	0	N	N	37	0	N	N	N	37	0	N	N	N	37	0	N	N	N	37	0	N
86	Darelsalam		12	5-15	M	26	131	AS/SP	2+6	N	2016-02-07	Y	37.3	12000	n	N	37	0	N	36.6	0	N	37.1	0	N	N	36.7	0	N	N	N	37	0	N	N	N	36.3	0	N	N	N	36.3	0	N
87	Darelsalam		9	5-15	F	19	118	AS/SP	2+6	N	2016-02-07	Y	37	4000	n	N	36.6	0	N	36.7	0	N	37	0	N	N	36.6	0	N	N	N	37.1	0	N	N	N	37	0	N	N	N	37	0	N
88	Darelsalam		6	5-15	M	24	130	AS/SP	2+6	N	2016-01-10	Y	37	11000	n	N	36	0	N	36	0	N	37	0	N	N	36.6	0	N	N	N	37	0	N	N	N	37.1	0	N	N	N	37.1	0	N
[truncated: 80 more columns]

## Sheet: Patient info (2)
	Patient info (2)
											Day 0					Day 1			Day 2			Day 3			Day 7					Day 14					Day 21					Day 28					Unscheduled Day
ID	Residence/Study site	Age (months)	Age (years)	Age category	Sex	Weight (kg)	Height (cm)	Drug	Total dose (tablets or mg)	Previous antimalarial intake	Date D0	History fever D0	Temp D0	Para D0	Gametocytes D0	Danger sign/ severe malaria D1	Temp D1	Para D1	Danger sign/ severe malaria D2	Temp D2	Para D2	Danger sign/ severe malaria D3	Temp D3	Para D3	Danger sign/ severe malaria D7	History fever D7	Temp D7	Para D7	Gametocytes D7	Danger sign/ severe malaria D14	History fever D14	Temp D14	Para D14	Gametocytes D14	Danger sign/ severe malaria D21	History fever D21	Temp D21	Para D21	Gametocytes D21	Danger sign/ severe Malaria D28	History fever D28	Temp D28	Para D28	Gametocytes D28	Unscheduled Day	Danger sign/ severe malaria UD	History fever UD	Temp UD	Para UD
[truncated: 80 more columns]

## Sheet: Check patient info
	Check patient info
ID	Residence/Study site	Age (months)	Age (years)	Age category	Sex	Weight (kg)	Height (cm)	Drug	Total dose (tablets or mg)	Previous antimalarial intake	Date D0	History fever D0	Temp D0	Para D0	Gameto D0	Danger sign/ severe malaria D1	Temp D1	Para D1	Danger sign/ severe malaria D2	Temp D2	Para D2	Danger sign/ severe malaria D3	Temp D3	Para D3	Danger sign/ severe malaria D7	History fever D7	Temp D7	Para D7	Gameto D7	Danger sign/ severe malaria D14	History fever D14	Temp D14	Para D14	Gameto D14	Danger sign/ severe malaria D21	History fever D21	Temp D21	Para D21	Gameto D21	Danger sign/ severe Malaria D28	History fever D28	Temp D28	Para D28	Gameto D28	Unscheduled day	Danger sign/ severe Malaria UD	History fever UD	Temp UD	Para UD
CHECK	CHECK		CHECK	CHECK	CHECK	CHECK	CHECK	CHECK	CHECK	CHECK	CHECK	CHECK	CHECK	CHECK	CHECK	CHECK	CHECK		CHECK	CHECK		CHECK	CHECK		CHECK	CHECK	CHECK		CHECK	CHECK	CHECK	CHECK		CHECK	CHECK	CHECK	CHECK		CHECK	CHECK	CHECK	CHECK		CHECK
CHECK	CHECK		CHECK	CHECK	CHECK	CHECK	CHECK	CHECK	CHECK	CHECK	CHECK	CHECK	CHECK	CHECK	CHECK	CHECK	CHECK		CHECK	CHECK		CHECK	CHECK		CHECK	CHECK	CHECK		CHECK	CHECK	CHECK	CHECK	CHECK	CHECK
CHECK	CHECK		CHECK	CHECK	CHECK	CHECK	CHECK	CHECK	CHECK	CHECK	CHECK	CHECK	CHECK	CHECK	CHECK	CHECK	CHECK		CHECK	CHECK		CHECK	CHECK		CHECK	CHECK	CHECK		CHECK	CHECK	CHECK	CHECK		CHECK	CHECK	CHECK	CHECK		CHECK	CHECK	CHECK	CHECK	CHECK	CHECK
CHECK	CHECK		CHECK	CHECK	CHECK	CHECK	CHECK	CHECK	CHECK	CHECK	CHECK	CHECK	CHECK	CHECK	CHECK	CHECK	CHECK		CHECK	CHECK		CHECK	CHECK		CHECK	CHECK	CHECK		CHECK	CHECK	CHECK	CHECK		CHECK	CHECK	CHECK	CHECK		CHECK	CHECK	CHECK	CHECK		CHECK
CHECK	CHECK		CHECK	CHECK	CHECK	CHECK	CHECK	CHECK	CHECK	CHECK	CHECK	CHECK	CHECK	CHECK	CHECK	CHECK	CHECK	CHECK	CHECK	CHECK	CHECK	CHECK	CHECK		CHECK	CHECK	CHECK		CHECK	CHECK	CHECK	CHECK		CHECK	CHECK	CHECK	CHECK		CHECK	CHECK	CHECK	CHECK		CHECK
CHECK	CHECK		CHECK	CHECK	CHECK	CHECK	CHECK	CHECK	CHECK	CHECK	CHECK	CHECK	CHECK	CHECK	CHECK	CHECK	CHECK		CHECK	CHECK		CHECK	CHECK		CHECK	CHECK	CHECK		CHECK	CHECK	CHECK	CHECK		CHECK	CHECK	CHECK	CHECK		CHECK	CHECK	CHECK	CHECK		CHECK
CHECK	CHECK		CHECK	CHECK	CHECK	CHECK	CHECK	CHECK	CHECK	CHECK	CHECK	CHECK	CHECK	CHECK	CHECK	CHECK	CHECK		CHECK	CHECK		CHECK	CHECK		CHECK	CHECK	CHECK		CHECK	CHECK	CHECK	CHECK		CHECK	CHECK	CHECK	CHECK		CHECK	CHECK	CHECK	CHECK	CHECK	CHECK
CHECK	CHECK		CHECK	CHECK	CHECK	CHECK	CHECK	CHECK	CHECK	CHECK	CHECK	CHECK	CHECK	CHECK	CHECK	CHECK	CHECK		CHECK	CHECK		CHECK	CHECK		CHECK	CHECK	CHECK		CHECK	CHECK	CHECK	CHECK		CHECK	CHECK	CHECK	CHECK		CHECK	CHECK	CHECK	CHECK		CHECK
CHECK	CHECK		CHECK	CHECK	CHECK	CHECK	CHECK	CHECK	CHECK	CHECK	CHECK	CHECK	CHECK	CHECK	CHECK	CHECK	CHECK		CHECK	CHECK		CHECK	CHECK		CHECK	CHECK	CHECK		CHECK	CHECK	CHECK	CHECK		CHECK	CHECK	CHECK	CHECK	CHECK	CHECK
CHECK	CHECK		CHECK	CHECK	CHECK	CHECK	CHECK	CHECK	CHECK	CHECK	CHECK	CHECK	CHECK	CHECK	CHECK	CHECK	CHECK		CHECK	CHECK		CHECK	CHECK		CHECK	CHECK	CHECK		CHECK	CHECK	CHECK	CHECK		CHECK	CHECK	CHECK	CHECK		CHECK	CHECK	CHECK	CHECK		CHECK
CHECK	CHECK		CHECK	CHECK	CHECK	CHECK	CHECK	CHECK	CHECK	CHECK	CHECK	CHECK	CHECK	CHECK	CHECK	CHECK	CHECK		CHECK	CHECK		CHECK	CHECK		CHECK	CHECK	CHECK		CHECK	CHECK	CHECK	CHECK		CHECK	CHECK	CHECK	CHECK		CHECK	CHECK	CHECK	CHECK		CHECK
CHECK	CHECK		CHECK	CHECK	CHECK	CHECK	CHECK	CHECK	CHECK	CHECK	CHECK	CHECK	CHECK	CHECK	CHECK	CHECK	CHECK		CHECK	CHECK		CHECK	CHECK		CHECK	CHECK	CHECK		CHECK	CHECK	CHECK	CHECK		CHECK	CHECK	CHECK	CHECK		CHECK	CHECK	CHECK	CHECK		CHECK
CHECK	CHECK		CHECK	CHECK	CHECK	CHECK	CHECK	CHECK	CHECK	CHECK	CHECK	CHECK	CHECK	CHECK	CHECK	CHECK	CHECK		CHECK	CHECK		CHECK	CHECK		CHECK	CHECK	CHECK		CHECK	CHECK	CHECK	CHECK		CHECK
CHECK	CHECK		CHECK	CHECK	CHECK	CHECK	CHECK	CHECK	CHECK	CHECK	CHECK	CHECK	CHECK	CHECK	CHECK	CHECK	CHECK		CHECK	CHECK		CHECK	CHECK		CHECK	CHECK	CHECK		CHECK	CHECK	CHECK	CHECK		CHECK	CHECK	CHECK	CHECK		CHECK	CHECK	CHECK	CHECK		CHECK
CHECK	CHECK		CHECK	CHECK	CHECK	CHECK	CHECK	CHECK	CHECK	CHECK	CHECK	CHECK	CHECK	CHECK	CHECK	CHECK	CHECK		CHECK	CHECK		CHECK	CHECK		CHECK	CHECK	CHECK		CHECK	CHECK	CHECK	CHECK		CHECK	CHECK	CHECK	CHECK		CHECK	CHECK	CHECK	CHECK		CHECK
CHECK	CHECK		CHECK	CHECK	CHECK	CHECK	CHECK	CHECK	CHECK	CHECK	CHECK	CHECK	CHECK	CHECK	CHECK	CHECK	CHECK		CHECK	CHECK		CHECK	CHECK		CHECK	CHECK	CHECK		CHECK	CHECK	CHECK	CHECK		CHECK	CHECK	CHECK	CHECK		CHECK	CHECK	CHECK	CHECK		CHECK
CHECK	CHECK		CHECK	CHECK	CHECK	CHECK	CHECK	CHECK	CHECK	CHECK	CHECK	CHECK	CHECK	CHECK	CHECK	CHECK	CHECK		CHECK	CHECK		CHECK	CHECK		CHECK	CHECK	CHECK		CHECK	CHECK	CHECK	CHECK		CHECK	CHECK	CHECK	CHECK		CHECK	CHECK	CHECK	CHECK		CHECK
CHECK	CHECK		CHECK	CHECK	CHECK	CHECK	CHECK	CHECK	CHECK	CHECK	CHECK	CHECK	CHECK	CHECK	CHECK	CHECK	CHECK		CHECK	CHECK		CHECK	CHECK		CHECK	CHECK	CHECK		CHECK	CHECK	CHECK	CHECK		CHECK	CHECK	CHECK	CHECK		CHECK	CHECK	CHECK	CHECK		CHECK
CHECK	CHECK		CHECK	CHECK	CHECK	CHECK	CHECK	CHECK	CHECK	CHECK	CHECK	CHECK	CHECK	CHECK	CHECK	CHECK	CHECK		CHECK	CHECK		CHECK	CHECK		CHECK	CHECK	CHECK		CHECK	CHECK	CHECK	CHECK		CHECK	CHECK	CHECK	CHECK		CHECK	CHECK	CHECK	CHECK		CHECK
CHECK	CHECK		CHECK	CHECK	CHECK	CHECK	CHECK	CHECK	CHECK	CHECK	CHECK	CHECK	CHECK	CHECK	CHECK	CHECK	CHECK		CHECK	CHECK		CHECK	CHECK		CHECK	CHECK	CHECK		CHECK	CHECK	CHECK	CHECK		CHECK	CHECK	CHECK	CHECK		CHECK	CHECK	CHECK	CHECK		CHECK
CHECK	CHECK		CHECK	CHECK	CHECK	CHECK	CHECK	CHECK	CHECK	CHECK	CHECK	CHECK	CHECK	CHECK	CHECK	CHECK	CHECK		CHECK	CHECK		CHECK	CHECK		CHECK	CHECK	CHECK		CHECK	CHECK	CHECK	CHECK		CHECK	CHECK	CHECK	CHECK		CHECK	CHECK	CHECK	CHECK		CHECK
CHECK	CHECK		CHECK	CHECK	CHECK	CHECK	CHECK	CHECK	CHECK	CHECK	CHECK	CHECK	CHECK	CHECK	CHECK	CHECK	CHECK		CHECK	CHECK		CHECK	CHECK		CHECK	CHECK	CHECK		CHECK	CHECK	CHECK	CHECK		CHECK	CHECK	CHECK	CHECK		CHECK	CHECK	CHECK	CHECK		CHECK
CHECK	CHECK		CHECK	CHECK	CHECK	CHECK	CHECK	CHECK	CHECK	CHECK	CHECK	CHECK	CHECK	CHECK	CHECK	CHECK	CHECK		CHECK	CHECK		CHECK	CHECK		CHECK	CHECK	CHECK		CHECK	CHECK	CHECK	CHECK		CHECK	CHECK	CHECK	CHECK		CHECK	CHECK	CHECK	CHECK		CHECK
CHECK	CHECK		CHECK	CHECK	CHECK	CHECK	CHECK	CHECK	CHECK	CHECK	CHECK	CHECK	CHECK	CHECK	CHECK	CHECK	CHECK		CHECK	CHECK		CHECK	CHECK		CHECK	CHECK	CHECK		CHECK	CHECK	CHECK	CHECK		CHECK	CHECK	CHECK	CHECK		CHECK	CHECK	CHECK	CHECK		CHECK
CHECK	CHECK		CHECK	CHECK	CHECK	CHECK	CHECK	CHECK	CHECK	CHECK	CHECK	CHECK	CHECK	CHECK	CHECK	CHECK	CHECK		CHECK	CHECK		CHECK	CHECK		CHECK	CHECK	CHECK		CHECK	CHECK	CHECK	CHECK		CHECK	CHECK	CHECK	CHECK	CHECK	CHECK
CHECK	CHECK		CHECK	CHECK	CHECK	CHECK	CHECK	CHECK	CHECK	CHECK	CHECK	CHECK	CHECK	CHECK	CHECK	CHECK	CHECK		CHECK	CHECK		CHECK	CHECK		CHECK	CHECK	CHECK		CHECK	CHECK	CHECK	CHECK		CHECK	CHECK	CHECK	CHECK	CHECK	CHECK
CHECK	CHECK		CHECK	CHECK	CHECK	CHECK	CHECK	CHECK	CHECK	CHECK	CHECK	CHECK	CHECK	CHECK	CHECK	CHECK	CHECK		CHECK	CHECK		CHECK	CHECK		CHECK	CHECK	CHECK		CHECK	CHECK	CHECK	CHECK		CHECK	CHECK	CHECK	CHECK		CHECK
CHECK	CHECK		CHECK	CHECK	CHECK	CHECK	CHECK	CHECK	CHECK	CHECK	CHECK	CHECK	CHECK	CHECK	CHECK	CHECK	CHECK		CHECK	CHECK		CHECK	CHECK		CHECK	CHECK	CHECK		CHECK	CHECK	CHECK	CHECK		CHECK	CHECK	CHECK	CHECK		CHECK	CHECK	CHECK	CHECK		CHECK
CHECK	CHECK		CHECK	CHECK	CHECK	CHECK	CHECK	CHECK	CHECK	CHECK	CHECK	CHECK	CHECK	CHECK	CHECK	CHECK	CHECK		CHECK	CHECK		CHECK	CHECK		CHECK	CHECK	CHECK		CHECK	CHECK	CHECK	CHECK		CHECK	CHECK	CHECK	CHECK		CHECK	CHECK	CHECK	CHECK		CHECK
CHECK	CHECK		CHECK	CHECK	CHECK	CHECK	CHECK	CHECK	CHECK	CHECK	CHECK	CHECK	CHECK	CHECK	CHECK	CHECK	CHECK		CHECK	CHECK		CHECK	CHECK		CHECK	CHECK	CHECK		CHECK	CHECK	CHECK	CHECK	CHECK	CHECK
CHECK	CHECK		CHECK	CHECK	CHECK	CHECK	CHECK	CHECK	CHECK	CHECK	CHECK	CHECK	CHECK	CHECK	CHECK	CHECK	CHECK		CHECK	CHECK		CHECK	CHECK		CHECK	CHECK	CHECK		CHECK	CHECK	CHECK	CHECK		CHECK	CHECK	CHECK	CHECK		CHECK	CHECK	CHECK	CHECK		CHECK
CHECK	CHECK		CHECK	CHECK	CHECK	CHECK	CHECK	CHECK	CHECK	CHECK	CHECK	CHECK	CHECK	CHECK	CHECK	CHECK	CHECK		CHECK	CHECK		CHECK	CHECK		CHECK	CHECK	CHECK		CHECK	CHECK	CHECK	CHECK		CHECK	CHECK	CHECK	CHECK		CHECK	CHECK	CHECK	CHECK		CHECK
CHECK	CHECK		CHECK	CHECK	CHECK	CHECK	CHECK	CHECK	CHECK	CHECK	CHECK	CHECK	CHECK	CHECK	CHECK	CHECK	CHECK		CHECK	CHECK		CHECK	CHECK		CHECK	CHECK	CHECK		CHECK	CHECK	CHECK	CHECK		CHECK	CHECK	CHECK	CHECK		CHECK	CHECK	CHECK	CHECK		CHECK
CHECK	CHECK		CHECK	CHECK	CHECK	CHECK	CHECK	CHECK	CHECK	CHECK	CHECK	CHECK	CHECK		CHECK	CHECK	CHECK		CHECK	CHECK		CHECK	CHECK		CHECK	CHECK	CHECK		CHECK	CHECK	CHECK	CHECK		CHECK	CHECK	CHECK	CHECK		CHECK	CHECK	CHECK	CHECK		CHECK
CHECK	CHECK		CHECK	CHECK	CHECK	CHECK	CHECK	CHECK	CHECK	CHECK	CHECK	CHECK	CHECK	CHECK	CHECK	CHECK	CHECK		CHECK	CHECK		CHECK	CHECK		CHECK	CHECK	CHECK		CHECK	CHECK	CHECK	CHECK	CHECK	CHECK
CHECK	CHECK		CHECK	CHECK	CHECK	CHECK	CHECK	CHECK	CHECK	CHECK	CHECK	CHECK	CHECK	CHECK	CHECK	CHECK	CHECK		CHECK	CHECK		CHECK	CHECK		CHECK	CHECK	CHECK		CHECK	CHECK	CHECK	CHECK		CHECK	CHECK	CHECK	CHECK	CHECK	CHECK	CHECK	CHECK	CHECK		CHECK
CHECK	CHECK		CHECK	CHECK	CHECK	CHECK	CHECK	CHECK	CHECK	CHECK	CHECK	CHECK	CHECK	CHECK	CHECK	CHECK	CHECK		CHECK	CHECK
CHECK	CHECK		CHECK	CHECK	CHECK	CHECK	CHECK	CHECK	CHECK	CHECK	CHECK	CHECK	CHECK	CHECK	CHECK	CHECK	CHECK		CHECK	CHECK		CHECK	CHECK		CHECK	CHECK	CHECK		CHECK	CHECK	CHECK	CHECK		CHECK	CHECK	CHECK	CHECK		CHECK	CHECK	CHECK	CHECK		CHECK
CHECK	CHECK		CHECK	CHECK	CHECK	CHECK	CHECK	CHECK	CHECK	CHECK	CHECK	CHECK	CHECK	CHECK	CHECK	CHECK	CHECK		CHECK	CHECK		CHECK	CHECK		CHECK	CHECK	CHECK		CHECK	CHECK	CHECK	CHECK		CHECK	CHECK	CHECK	CHECK		CHECK	CHECK	CHECK	CHECK		CHECK
CHECK	CHECK		CHECK	CHECK	CHECK	CHECK	CHECK	CHECK	CHECK	CHECK	CHECK	CHECK	CHECK	CHECK	CHECK	CHECK	CHECK		CHECK	CHECK		CHECK	CHECK		CHECK	CHECK	CHECK		CHECK	CHECK	CHECK	CHECK		CHECK	CHECK	CHECK	CHECK		CHECK	CHECK	CHECK	CHECK		CHECK
CHECK	CHECK		CHECK	CHECK	CHECK	CHECK	CHECK	CHECK	CHECK	CHECK	CHECK	CHECK	CHECK	CHECK	CHECK	CHECK	CHECK		CHECK	CHECK		CHECK	CHECK		CHECK	CHECK	CHECK		CHECK	CHECK	CHECK	CHECK		CHECK	CHECK	CHECK	CHECK		CHECK	CHECK	CHECK	CHECK		CHECK
CHECK	CHECK		CHECK	CHECK	CHECK	CHECK	CHECK	CHECK	CHECK	CHECK	CHECK	CHECK	CHECK	CHECK	CHECK	CHECK	CHECK		CHECK	CHECK		CHECK	CHECK		CHECK	CHECK	CHECK		CHECK	CHECK	CHECK	CHECK		CHECK	CHECK	CHECK	CHECK		CHECK	CHECK	CHECK	CHECK		CHECK
CHECK	CHECK		CHECK	CHECK	CHECK	CHECK	CHECK	CHECK	CHECK	CHECK	CHECK	CHECK	CHECK	CHECK	CHECK	CHECK	CHECK		CHECK	CHECK		CHECK	CHECK		CHECK	CHECK	CHECK		CHECK	CHECK	CHECK	CHECK		CHECK	CHECK	CHECK	CHECK		CHECK	CHECK	CHECK	CHECK		CHECK
CHECK	CHECK		CHECK	CHECK	CHECK	CHECK	CHECK	CHECK	CHECK	CHECK	CHECK	CHECK	CHECK	CHECK	CHECK	CHECK	CHECK		CHECK	CHECK		CHECK	CHECK		CHECK	CHECK	CHECK		CHECK	CHECK	CHECK	CHECK		CHECK	CHECK	CHECK	CHECK		CHECK	CHECK	CHECK	CHECK		CHECK
CHECK	CHECK		CHECK	CHECK	CHECK	CHECK	CHECK	CHECK	CHECK	CHECK	CHECK	CHECK	CHECK	CHECK	CHECK	CHECK	CHECK		CHECK	CHECK		CHECK	CHECK		CHECK	CHECK	CHECK		CHECK	CHECK	CHECK	CHECK	CHECK	CHECK
CHECK	CHECK		CHECK	CHECK	CHECK	CHECK	CHECK	CHECK	CHECK	CHECK	CHECK	CHECK	CHECK	CHECK	CHECK	CHECK	CHECK		CHECK	CHECK		CHECK	CHECK		CHECK	CHECK	CHECK		CHECK	CHECK	CHECK	CHECK		CHECK	CHECK	CHECK	CHECK		CHECK	CHECK	CHECK	CHECK		CHECK
CHECK	CHECK		CHECK	CHECK	CHECK	CHECK	CHECK	CHECK	CHECK	CHECK	CHECK	CHECK	CHECK	CHECK	CHECK	CHECK	CHECK		CHECK	CHECK		CHECK	CHECK		CHECK	CHECK	CHECK		CHECK	CHECK	CHECK	CHECK		CHECK	CHECK	CHECK	CHECK		CHECK	CHECK	CHECK	CHECK		CHECK
CHECK	CHECK		CHECK	CHECK	CHECK	CHECK	CHECK	CHECK	CHECK	CHECK	CHECK	CHECK	CHECK	CHECK	CHECK	CHECK	CHECK		CHECK	CHECK		CHECK	CHECK		CHECK	CHECK	CHECK		CHECK	CHECK	CHECK	CHECK		CHECK	CHECK	CHECK	CHECK		CHECK	CHECK	CHECK	CHECK		CHECK
CHECK	CHECK		CHECK	CHECK	CHECK	CHECK	CHECK	CHECK	CHECK	CHECK	CHECK	CHECK	CHECK	CHECK	CHECK	CHECK	CHECK		CHECK	CHECK		CHECK	CHECK		CHECK	CHECK	CHECK		CHECK	CHECK	CHECK	CHECK		CHECK	CHECK	CHECK	CHECK	CHECK	CHECK
CHECK	CHECK		CHECK	CHECK	CHECK	CHECK	CHECK	CHECK	CHECK	CHECK	CHECK	CHECK	CHECK	CHECK	CHECK	CHECK	CHECK		CHECK	CHECK		CHECK	CHECK		CHECK	CHECK	CHECK		CHECK	CHECK	CHECK	CHECK		CHECK	CHECK	CHECK	CHECK		CHECK	CHECK	CHECK	CHECK		CHECK
CHECK	CHECK		CHECK	CHECK	CHECK	CHECK	CHECK	CHECK	CHECK	CHECK	CHECK	CHECK	CHECK	CHECK	CHECK	CHECK	CHECK		CHECK	CHECK		CHECK	CHECK		CHECK	CHECK	CHECK		CHECK	CHECK	CHECK	CHECK		CHECK	CHECK	CHECK	CHECK		CHECK	CHECK	CHECK	CHECK		CHECK
CHECK	CHECK		CHECK	CHECK	CHECK	CHECK	CHECK	CHECK	CHECK	CHECK	CHECK	CHECK	CHECK	CHECK	CHECK	CHECK	CHECK		CHECK	CHECK		CHECK	CHECK		CHECK	CHECK	CHECK		CHECK	CHECK	CHECK	CHECK		CHECK	CHECK	CHECK	CHECK		CHECK	CHECK	CHECK	CHECK	CHECK	CHECK
CHECK	CHECK		CHECK	CHECK	CHECK	CHECK	CHECK	CHECK	CHECK	CHECK	CHECK	CHECK	CHECK	CHECK	CHECK	CHECK	CHECK		CHECK	CHECK		CHECK	CHECK		CHECK	CHECK	CHECK		CHECK	CHECK	CHECK	CHECK		CHECK	CHECK	CHECK	CHECK		CHECK	CHECK	CHECK	CHECK		CHECK
CHECK	CHECK		CHECK	CHECK	CHECK	CHECK	CHECK	CHECK	CHECK	CHECK	CHECK	CHECK	CHECK	CHECK	CHECK	CHECK	CHECK		CHECK	CHECK		CHECK	CHECK		CHECK	CHECK	CHECK		CHECK	CHECK	CHECK	CHECK		CHECK	CHECK	CHECK	CHECK		CHECK	CHECK	CHECK	CHECK		CHECK
CHECK	CHECK		CHECK	CHECK	CHECK	CHECK	CHECK	CHECK	CHECK	CHECK	CHECK	CHECK	CHECK	CHECK	CHECK	CHECK	CHECK		CHECK	CHECK		CHECK	CHECK		CHECK	CHECK	CHECK	CHECK	CHECK
CHECK	CHECK		CHECK	CHECK	CHECK	CHECK	CHECK	CHECK	CHECK	CHECK	CHECK	CHECK	CHECK	CHECK	CHECK	CHECK	CHECK		CHECK	CHECK		CHECK	CHECK		CHECK	CHECK	CHECK		CHECK	CHECK	CHECK	CHECK		CHECK	CHECK	CHECK	CHECK		CHECK	CHECK	CHECK	CHECK		CHECK
CHECK	CHECK		CHECK	CHECK	CHECK	CHECK	CHECK	CHECK	CHECK	CHECK	CHECK	CHECK	CHECK	CHECK	CHECK	CHECK	CHECK		CHECK	CHECK		CHECK	CHECK		CHECK	CHECK	CHECK		CHECK	CHECK	CHECK	CHECK		CHECK	CHECK	CHECK	CHECK		CHECK	CHECK	CHECK	CHECK		CHECK
CHECK	CHECK		CHECK	CHECK	CHECK	CHECK	CHECK	CHECK	CHECK	CHECK	CHECK	CHECK	CHECK	CHECK	CHECK	CHECK	CHECK		CHECK	CHECK		CHECK	CHECK		CHECK	CHECK	CHECK		CHECK	CHECK	CHECK	CHECK		CHECK	CHECK	CHECK	CHECK		CHECK	CHECK	CHECK	CHECK		CHECK
CHECK	CHECK		CHECK	CHECK	CHECK	CHECK	CHECK	CHECK	CHECK	CHECK	CHECK	CHECK	CHECK	CHECK	CHECK	CHECK	CHECK		CHECK	CHECK		CHECK	CHECK		CHECK	CHECK	CHECK		CHECK	CHECK	CHECK	CHECK		CHECK	CHECK	CHECK	CHECK		CHECK	CHECK	CHECK	CHECK		CHECK
CHECK	CHECK		CHECK	CHECK	CHECK	CHECK	CHECK	CHECK	CHECK	CHECK	CHECK	CHECK	CHECK	CHECK	CHECK	CHECK	CHECK		CHECK	CHECK		CHECK	CHECK		CHECK	CHECK	CHECK		CHECK	CHECK	CHECK	CHECK		CHECK	CHECK	CHECK	CHECK		CHECK	CHECK	CHECK	CHECK		CHECK
CHECK	CHECK		CHECK	CHECK	CHECK	CHECK	CHECK	CHECK	CHECK	CHECK	CHECK	CHECK	CHECK	CHECK	CHECK	CHECK	CHECK		CHECK	CHECK		CHECK	CHECK		CHECK	CHECK	CHECK		CHECK	CHECK	CHECK	CHECK		CHECK	CHECK	CHECK	CHECK		CHECK
CHECK	CHECK		CHECK	CHECK	CHECK	CHECK	CHECK	CHECK	CHECK	CHECK	CHECK	CHECK	CHECK	CHECK	CHECK	CHECK	CHECK		CHECK	CHECK		CHECK	CHECK		CHECK	CHECK	CHECK		CHECK	CHECK	CHECK	CHECK		CHECK	CHECK	CHECK	CHECK		CHECK	CHECK	CHECK	CHECK		CHECK
CHECK	CHECK		CHECK	CHECK	CHECK	CHECK	CHECK	CHECK	CHECK	CHECK	CHECK	CHECK	CHECK	CHECK	CHECK	CHECK	CHECK		CHECK	CHECK		CHECK	CHECK		CHECK	CHECK	CHECK		CHECK	CHECK	CHECK	CHECK		CHECK	CHECK	CHECK	CHECK		CHECK
CHECK	CHECK		CHECK	CHECK	CHECK	CHECK	CHECK	CHECK	CHECK	CHECK	CHECK	CHECK	CHECK	CHECK	CHECK	CHECK	CHECK		CHECK			CHECK	CHECK		CHECK	CHECK	CHECK		CHECK	CHECK	CHECK	CHECK		CHECK	CHECK	CHECK	CHECK		CHECK	CHECK	CHECK	CHECK		CHECK
CHECK	CHECK		CHECK	CHECK	CHECK	CHECK	CHECK	CHECK	CHECK	CHECK	CHECK	CHECK	CHECK	CHECK	CHECK	CHECK	CHECK		CHECK	CHECK		CHECK	CHECK		CHECK	CHECK	CHECK		CHECK
CHECK	CHECK		CHECK	CHECK	CHECK	CHECK	CHECK	CHECK	CHECK	CHECK	CHECK	CHECK	CHECK	CHECK	CHECK	CHECK	CHECK		CHECK	CHECK		CHECK	CHECK		CHECK	CHECK	CHECK		CHECK	CHECK	CHECK	CHECK		CHECK	CHECK	CHECK	CHECK		CHECK	CHECK	CHECK	CHECK		CHECK
CHECK	CHECK		CHECK	CHECK	CHECK	CHECK	CHECK	CHECK	CHECK	CHECK	CHECK	CHECK	CHECK	CHECK	CHECK	CHECK	CHECK		CHECK	CHECK
CHECK	CHECK		CHECK	CHECK	CHECK	CHECK	CHECK	CHECK	CHECK	CHECK	CHECK	CHECK	CHECK	CHECK	CHECK	CHECK	CHECK		CHECK	CHECK		CHECK	CHECK		CHECK	CHECK	CHECK		CHECK	CHECK	CHECK	CHECK		CHECK	CHECK	CHECK	CHECK		CHECK	CHECK	CHECK	CHECK		CHECK
CHECK	CHECK		CHECK	CHECK	CHECK
CHECK	CHECK		CHECK	CHECK	CHECK	CHECK	CHECK	CHECK	CHECK	CHECK	CHECK	CHECK	CHECK	CHECK	CHECK	CHECK	CHECK		CHECK	CHECK		CHECK	CHECK		CHECK	CHECK	CHECK		CHECK	CHECK	CHECK	CHECK		CHECK	CHECK	CHECK	CHECK		CHECK	CHECK	CHECK	CHECK		CHECK
CHECK	CHECK		CHECK	CHECK	CHECK	CHECK	CHECK	CHECK	CHECK	CHECK	CHECK	CHECK	CHECK	CHECK	CHECK	CHECK	CHECK		CHECK	CHECK		CHECK	CHECK		CHECK	CHECK	CHECK		CHECK	CHECK	CHECK	CHECK		CHECK	CHECK	CHECK	CHECK		CHECK	CHECK	CHECK	CHECK		CHECK
CHECK	CHECK		CHECK	CHECK	CHECK	CHECK	CHECK	CHECK	CHECK	CHECK	CHECK	CHECK	CHECK	CHECK	CHECK	CHECK	CHECK		CHECK	CHECK		CHECK	CHECK		CHECK	CHECK	CHECK		CHECK	CHECK	CHECK	CHECK		CHECK	CHECK	CHECK	CHECK		CHECK	CHECK	CHECK	CHECK		CHECK
CHECK	CHECK		CHECK	CHECK	CHECK	CHECK	CHECK	CHECK	CHECK	CHECK	CHECK	CHECK	CHECK	CHECK	CHECK	CHECK	CHECK		CHECK	CHECK		CHECK	CHECK		CHECK	CHECK	CHECK		CHECK	CHECK	CHECK	CHECK		CHECK	CHECK	CHECK	CHECK		CHECK	CHECK	CHECK	CHECK		CHECK
[truncated: 51 more columns]

## Sheet: Summary at baseline
	Summary of patient characteristics at baseline						PatientSummarySite2						PatientSummarySite3
	Year	1900
	Months	Jan-Jan
	Number of patients	73
	Ratio male/female	36/37
	Age group (years)
	adults	5
	5 to 15	57
	under 5	11
	Age (years)
	mean (sd)	8.3 (3.8)
	range (min-max)	1-20
	Weight (kg), day 0
	mean weight (sd)	23.8 (11.1)
	range (min-max)	9-62
	Temperature (°C), day 0
	mean temperature (sd)	37.3 (0.3)
	range (min-max)	36.6-38
	Parasitemia (µl), day 0
	mean (geometric) parasitemia	9685.5
	range (min-max)	1600-100000
	sd=standard deviation

## Sheet: Summary at follow-up
	Summary of patient outcomes
	without PCR correction						with PCR correction
		number	%	lower 95%CI	upper 95% CI			number	%	lower 95%CI	upper 95% CI
	ETF	1	1.53846	0.0389429	8.27631		ETF	1	1.92308	0.0486762	10.2554
	LCF	0	0	0	5.51716		LCF	0	0	0	6.84822
	LPF	13	20	11.1016	31.7688		LPF	0	0	0	6.84822
	ACPR	51	78.4615	66.5113	87.6947		ACPR	51	98.0769	89.7446	99.9513
	Total patients per protocol	65					Total patients per protocol	52
	WTH	0					WTH	0
	LFU	0					LFU	0
	Total patients LFU/WTH	0	0				Total patients LFU/WTH	0	0
	Total patients at baseline	65					Total patients at baseline	52
	Day 3 parasite clearance
		number	%	lower 95%CI	upper 95% CI
	Day 3 positive	0	0	0	5.13338
	Total analysis at day 3	70

## Sheet: Kaplan-Meier analysis
	Kaplan-Meier survival curve
		without PCR correction									with PCR correction
		Number of patients									Number of patients
		ACPR day 28			51						ACPR day 28			51
		Censored (lost to follow-up, withdrawals)			0						Censored (lost to follow-up, withdrawals, reinfections)			0
		Treatment failures			14						Treatment failures			1
						95% CI									95% CI
		Cumulative incidence of success, day 28			0.784615	(0.664-0.866)					Cumulative incidence of success, day 28			0.980769	(0.871-0.997)
		Cumulative incidence of failure, day 28			0.215385	(0.134-0.336)					Cumulative incidence of failure, day 28			0.0192308	(0.003-0.129)

[truncated: 19 more sheets: lkpUD, lkpMF, lkpYN, lkpDays, lkpPCR, lkpDrug, calcDate, calcN, calcMF, calcAgeGroup, calcAge, calcWeight, calcTemp, calcParaD0, calcKM, calcKM (PCR), calcReinf, lkpFUD, Sheet1]
